# Supplementary material for: Microbial and Metabolic Gut Profiling across Seven Malignancies Identifies Fecal Faecalibacillus intestinalis and Formic Acid as Commonly Altered in Cancer Patients
Source: Int J Mol Sci. 2024 Jul 23;25(15):8026. doi: 10.3390/ijms25158026 (PMC11311272; doi:10.3390/ijms25158026)
Supplement: Supplementary file 1 [file ijms-25-08026-s001.zip]

Archive with 1 entries (1 files):
- ijms-3097484-supplementary.xlsx
