# Supplementary material for: Microbial and Metabolic Gut Profiling across Seven Malignancies Identifies Fecal Faecalibacillus intestinalis and Formic Acid as Commonly Altered in Cancer Patients
Source: Int J Mol Sci. 2024 Jul 23;25(15):8026. doi: 10.3390/ijms25158026 (PMC11311272; doi:10.3390/ijms25158026)
Supplement: Supplementary file 1 [file ijms-25-08026-s001.zip › ijms-3097484-supplementary.xlsx]

## Sheet: Supplementary Table S1
Supplementary Table S1. Differential taxa abundance between cancer samples (reference group) and healthy controls, computed by LinDA model. baseMean - model intercept (taxa < 50 not shown), log2FoldChange - logarithm with base 2 of mean fold change, pvale and padj - model p-value and FDR-adjusted p-value.
species	breast cancer baseMean	breast cancer log2FoldChange	breast cancer pvalue	breast cancer padj	colorectal cancer baseMean	colorectal cancer log2FoldChange	colorectal cancer pvalue	colorectal cancer padj	acute myeloid leukemia baseMean	acute myeloid leukemia log2FoldChange	acute myeloid leukemia pvalue	acute myeloid leukemia padj	lung cancer baseMean	lung cancer log2FoldChange	lung cancer pvalue	lung cancer padj	lymphoid neoplasms baseMean	lymphoid neoplasms log2FoldChange	lymphoid neoplasms pvalue	lymphoid neoplasms padj	melanoma baseMean	melanoma log2FoldChange	melanoma pvalue	melanoma padj	stomach cancer baseMean	stomach cancer log2FoldChange	stomach cancer pvalue	stomach cancer padj
[Clostridium] hylemonae	220.178	-0.943544	0.00133539	0.00480272	146.469	-0.790201	0.137779	0.187294	170.47	-2.09099	0.00106059	0.00456338	165.599	-1.03446	0.0853777	0.17843	169.158	-1.93236	0.000459193	0.00153338	154.955	-1.00575	0.0104361	0.01878	152.518	-0.572002	0.221442	0.378287
[Clostridium] innocuum	890.923	-0.779991	0.00288001	0.00922502	685.092	-0.513074	0.188446	0.248406	672.513	-0.085318	0.872277	0.876917	714.563	-0.448825	0.357722	0.452628	704.111	0.567403	0.266299	0.329788	662.391	-1.01837	0.000643537	0.00311333	730.692	-0.364883	0.257079	0.40015
[Clostridium] scindens	978.885	-1.05274	0.000322415	0.00183597	695.028	-0.395866	0.351751	0.416358	676.85	-0.815293	0.0987653	0.12043	822.645	-0.814124	0.0817127	0.174696	708.017	-0.840829	0.0972858	0.144385	741.282	-1.11534	0.000783414	0.00369029	739.207	-0.762723	0.0725187	0.188128
[Ruminococcus] gnavus	5315.48	-1.32036	4.69821e-05	0.000458635	4274.58	-1.06299	0.0116057	0.0320537	3510.31	-1.92276	0.00411918	0.0117958	4323.54	-0.987056	0.175059	0.266893	3775.31	-1.19702	0.0371084	0.0642525	4319.81	-0.936213	0.0119068	0.0209086	4460.7	-0.94626	0.0240135	0.104162
[Ruminococcus] lactaris	654.7	-1.33291	0.000499535	0.00232738	418.013	-1.05405	0.0828445	0.123205	421.634	-2.90523	0.000240332	0.00181691	480.322	-1.35476	0.039898	0.144796	480.472	-2.17572	0.000240294	0.000917041	526.978	-0.79171	0.127367	0.158324	444.235	-0.790888	0.1409	0.289898
[Ruminococcus] torques	1363.94	-1.22148	0.000596418	0.00271702	962.087	-0.988554	0.0298665	0.0571073	926.216	-3.08938	3.55181e-05	0.000394877	1059.24	-1.31118	0.0358356	0.138863	1049.01	-1.83808	0.000297657	0.00109141	1084.52	-1.23433	0.000589844	0.00301663	986.716	-0.803316	0.0533864	0.159269
Acutalibacter muris	249.131	-0.723991	0.00927437	0.0231072	166.74	-0.236202	0.551417	0.603437	176.286	-0.504352	0.27037	0.297093	208.101	-0.602211	0.0751079	0.166096	163.774	-2.1333	0.000141981	0.000617451	144.482	-0.332499	0.370046	0.40637	152.704	0.00492163	0.991035	0.991035
Adlercreutzia equolifaciens	190.701	-0.576949	0.254006	0.327492	114.082	-1.47529	0.100372	0.143154	104.639	-2.36958	0.0143567	0.0286808	124.736	-1.54351	0.105403	0.19803	112.663	-3.94538	7.49367e-07	9.38927e-06	111.224	-1.11576	0.14664	0.177355	94.1075	-1.05826	0.197532	0.359259
Adlercreutzia hattorii	192.637	-0.53826	0.381128	0.465067	156.849	-1.48999	0.103116	0.145609	132.576	-3.2024	0.00294312	0.00897177	134.027	-2.08617	0.0733422	0.166096	138.215	-4.9846	4.18628e-08	1.78957e-06	111.933	-1.42596	0.115069	0.145052	94.7905	-1.38492	0.159636	0.321066
Akkermansia muciniphila	5089.69	-0.721412	0.269474	0.345264	1541.78	1.03754	0.320702	0.390224	2569.22	-1.35485	0.238402	0.266616	1653.15	0.805269	0.406084	0.488572	2558.67	-1.19585	0.197491	0.257932	1567.02	-1.05746	0.185099	0.215148	1399.67	-0.0590274	0.94162	0.979942
Alistipes communis	22733.8	-0.319813	0.433488	0.510719	18466.8	-2.30702	0.000751108	0.00594058	23873	-2.60525	0.00120434	0.00478854	18525.5	-1.3745	0.0567749	0.154524	23882.1	-3.00583	7.5315e-07	9.38927e-06	18633.7	-1.50686	0.00134425	0.00465408	20195	-0.916876	0.0799789	0.201637
Alistipes dispar	4908.64	-0.558021	0.223636	0.290405	3187.17	-1.66399	0.0479779	0.0810501	5527.72	-1.96641	0.0140412	0.0286808	3200.76	-0.0624418	0.932598	0.953095	4842.76	-2.05746	0.00281075	0.0067386	3907.87	-0.738803	0.231385	0.263809	4526.52	-0.809339	0.23158	0.380849
Alistipes finegoldii	14194.9	-0.170045	0.69011	0.760605	10760.1	-1.0905	0.066777	0.102825	14562.5	-0.566422	0.497967	0.51712	14700.1	-1.65186	0.0208386	0.111597	15846.9	-1.17453	0.0443607	0.0747338	10507	-0.276557	0.594339	0.625804	13094.5	-0.410419	0.444654	0.617
Alistipes ihumii	2943.1	-0.145014	0.799076	0.85318	2726.26	-2.53717	0.0114059	0.0320101	4851.77	-3.58614	0.000805551	0.00380623	2553.63	-1.52246	0.116295	0.214167	2987.19	-3.36527	9.05462e-05	0.000423303	2443.76	-1.71593	0.0366255	0.0541815	3138.35	-1.09298	0.125769	0.271214
Alistipes indistinctus	1956.93	-0.516506	0.18903	0.254942	1508.27	-0.845654	0.204402	0.263451	1825.01	-1.33237	0.0392819	0.0580022	1379.56	-0.566157	0.402661	0.488572	1809.27	-1.85236	0.0017586	0.00438476	1478.91	-1.53346	0.00474925	0.0101204	1503.63	-0.422294	0.39411	0.555477
Alistipes megaguti	3860.34	-0.584758	0.106138	0.155416	2730.91	-1.61926	0.00583708	0.0202542	3503.18	-2.02914	0.00443378	0.0121447	3047.61	-1.0415	0.0746425	0.166096	3035.85	-1.03965	0.0400886	0.0687759	2817.98	-1.22775	0.00224135	0.00647098	3152.74	-0.49792	0.168645	0.324596
Alistipes onderdonkii	38359.3	-0.913493	0.102947	0.151829	32066.3	-0.839185	0.297081	0.36661	32419.7	-1.01995	0.245326	0.272745	49460.8	-2.56143	0.00113696	0.0704913	34193.5	-0.470951	0.506147	0.550288	26128.6	-1.33158	0.0409545	0.0600889	25589.9	-0.181041	0.777314	0.882585
Alistipes senegalensis	6001.94	-0.154335	0.608264	0.674022	3946.55	-1.41839	0.015864	0.038878	6580.45	-1.75555	0.0036464	0.0107683	4800.26	-1.24842	0.075904	0.166096	5469.16	-1.77717	0.000471258	0.00154606	3881.93	-1.10666	0.0078349	0.0147626	3989.55	-0.14233	0.72134	0.849473
Alistipes shahii	25452.8	0.0879466	0.843269	0.868695	24879.5	-1.78211	0.0183139	0.0421011	34320.2	-3.05103	0.000341394	0.00230441	31286.3	-1.56774	0.0743107	0.166096	34555.9	-3.00902	4.51326e-06	4.2199e-05	23414.3	-1.49869	0.00743759	0.0142173	24537.8	-0.171223	0.756468	0.873599
Alistipes sp. dk3624	777.414	-0.80491	0.0821323	0.124719	799.225	-1.90738	0.0122004	0.0322918	978.025	-1.61461	0.0191161	0.034409	831.676	-2.00682	0.0051675	0.107703	984.907	-2.48918	0.00019461	0.000774301	730.431	-2.11374	0.00265281	0.00708737	640.318	-0.0213472	0.976746	0.987364
Amedibacterium intestinale	62.9119	-2.03531	0.000367602	0.00198312
Anaerobutyricum hallii	1120.14	-1.47586	0.000184524	0.00122024	690.455	-2.17502	0.000132882	0.00385358	637.985	-2.93601	0.000121771	0.00109594	720.552	-1.31499	0.0435545	0.144796	729.177	-1.76872	0.000969395	0.00270563	752.532	-1.71738	3.31997e-05	0.000725907	658.236	-0.904281	0.0561724	0.162175
Anaerostipes caccae	52.555	-1.31303	0.00332618	0.0100275
Anaerostipes hadrus	1153.81	-2.00237	2.59701e-06	9.07728e-05	739.469	-2.43576	7.74464e-05	0.00385358	569.465	-4.05686	1.24549e-06	0.000111044	721.197	-1.75695	0.00874157	0.107703	772.909	-2.71952	5.75772e-05	0.000316674	803.154	-2.12986	5.00363e-06	0.0003897	717.91	-2.09911	0.00053547	0.0479245
Anaerotruncus colihominis	1546.52	-1.03296	0.000297705	0.00179498	1262.74	-1.04401	0.0327915	0.0606992	1488.18	-1.21229	0.0370012	0.0562173	1386.82	-0.779241	0.122587	0.219369	1205.75	-1.3958	0.0081061	0.016126	1206.96	-0.984043	0.00461973	0.0100845	1209.87	-0.662419	0.126962	0.271214
Bacteroides caccae	7450.04	-1.00672	0.0447219	0.0751475	7485.1	-1.22515	0.0845422	0.123616	6645.15	-1.73673	0.0522664	0.0717335	9202.88	-1.28323	0.130402	0.228818	6683.48	-0.130618	0.842017	0.855745	7578.6	-2.21994	0.000921209	0.0040298	8503.6	0.151399	0.798158	0.892939
Bacteroides caecimuris	1169.47	-1.13077	0.0086775	0.0225176	1399.61	-1.61644	0.00437772	0.0166391	1177.88	-1.49878	0.0500691	0.0706199	1360.82	-1.55099	0.0140243	0.107703	1350.69	-0.020271	0.969086	0.974296	1483.38	-2.02859	0.000267544	0.00199544	1666.48	-1.56761	0.00142814	0.065715
Bacteroides cellulosilyticus	10721.5	-2.06109	0.000460727	0.00222058	16076.4	-2.17292	0.00332364	0.0144578	12351.8	-3.34843	0.00107372	0.00456338	18077.4	-2.32003	0.0153527	0.107703	12849	-1.02938	0.136389	0.191765	14600.6	-2.92853	2.57908e-05	0.000725907	12583.5	-1.57067	0.0142046	0.0876766
Bacteroides coprosuis	60.7416	-1.00045	0.0536028	0.0872109	68.4426	-2.45694	0.000116482	0.00385358	66.7523	-3.06991	0.00147417	0.00557238	59.633	-1.00154	0.167645	0.25985	62.1462	-0.412304	0.439745	0.504493	76.0972	-2.51486	0.000143195	0.0012816	84.8733	-1.39426	0.0147921	0.0882594
Bacteroides eggerthii	4931.6	-1.41936	0.0146345	0.0297038	5459.45	-1.30249	0.0621502	0.0965547	4085.79	-0.819014	0.344369	0.369805	4962.93	-1.0419	0.212615	0.311389	4561.23	-0.496476	0.413214	0.482944	5619.79	-1.57103	0.0119144	0.0209086	6310.07	-0.905298	0.199558	0.359259
Bacteroides faecis	4138.53	-1.12991	0.0183585	0.0348471	3599.54	-1.62766	0.00273024	0.0121811	2976.42	-1.44484	0.0741004	0.0939932	3708.64	-1.20584	0.0896386	0.179294	3636.09	-0.438323	0.410707	0.482944	4307.53	-2.15409	0.000384558	0.00261678	4035.39	-1.11571	0.0192983	0.1016
Bacteroides faecium	678.457	-1.08405	0.0172581	0.0333764	850.99	-1.58938	0.00511892	0.0186544	766.257	-1.81257	0.0240921	0.0413946	789.473	-1.37655	0.0223291	0.115367	716.163	0.153342	0.788471	0.809749	871.1	-1.89746	0.000445345	0.00274885	966.576	-1.41501	0.00399531	0.065715
Bacteroides fragilis	21198.7	-1.3256	0.00470495	0.0132125	20482.3	-0.639958	0.332093	0.398511	21284.5	-0.806886	0.387512	0.413784	18070.5	-0.35984	0.599368	0.659659	21380.3	0.852232	0.198621	0.257932	24015	-1.84242	0.0013601	0.00465408	25454.1	-1.06267	0.0555096	0.162175
Bacteroides helcogenes	733.689	-1.03951	0.00996155	0.0234726	773.048	-1.95339	0.000599685	0.00572101	768.861	-1.50964	0.0382963	0.0569921	739.425	-0.926833	0.0887725	0.179294	698.577	-0.537665	0.32674	0.396756	815.255	-2.08329	3.5553e-05	0.000725907	870.347	-1.24896	0.00425876	0.065715
Bacteroides heparinolyticus	556.893	-0.927007	0.0157698	0.0313865	592.304	-2.21496	0.00031122	0.0047447	586.56	-2.44254	0.00590102	0.0150715	566.882	-0.731853	0.157728	0.248622	531.34	-0.611263	0.235285	0.297286	618.841	-2.05982	2.81395e-05	0.000725907	653.638	-1.24836	0.00282822	0.065715
Bacteroides humanifaecis	6837.87	-1.02274	0.0912317	0.136515	10710.9	-2.27023	0.000647248	0.00572101	9789.19	-2.4142	0.0339304	0.0538895	9251.84	-1.89773	0.0202172	0.111597	8366.84	-1.09388	0.103579	0.152514	9407.07	-2.13107	0.000511523	0.00277463	10155.2	-1.37746	0.00776858	0.069568
Bacteroides intestinalis	1299.12	-1.42026	0.00848063	0.0222888	1860.62	-2.21765	0.000822698	0.00616946	2273.04	-2.38901	0.00679577	0.016152	1731.79	-1.6091	0.044533	0.144796	1737.16	-0.836162	0.179072	0.242466	1849.59	-2.61395	0.000129325	0.0012816	1853.36	-1.17354	0.0671001	0.176631
Bacteroides luhongzhouii	714.516	-1.57878	0.00116907	0.00443812	890.483	-2.11865	0.00206148	0.0108696	686.456	-1.79686	0.0470183	0.0683573	813.348	-1.71792	0.0107663	0.107703	743.385	0.182046	0.766336	0.798101	841.567	-2.14284	0.00025949	0.00199544	983.157	-1.64289	0.00425399	0.065715
Bacteroides nordii	907.476	-0.954301	0.0167471	0.0326967	815.963	-0.419493	0.466537	0.523725	871.694	-1.50741	0.0371808	0.0562173	823.356	-0.865511	0.140811	0.23427	912.312	-0.0155103	0.977439	0.977439	947.009	-1.69827	0.00134614	0.00465408	929.671	-0.588384	0.225432	0.378287
Bacteroides ovatus	26253.9	-1.34003	0.00437419	0.0126297	27234.6	-1.73377	0.00439885	0.0166391	23551.4	-1.65344	0.0591096	0.078674	24169.3	-1.65091	0.0232849	0.116223	24569.6	0.225856	0.714456	0.75058	26012.4	-1.86604	0.00292879	0.00763515	34108.2	-1.43939	0.00665903	0.0662203
Bacteroides salyersiae	1935.54	-1.0507	0.0143531	0.0294239	2119.16	-1.73981	0.00246053	0.0117631	1769.94	-1.46288	0.0534866	0.0727264	1903.9	-1.33285	0.0551852	0.153854	1706.17	0.508974	0.394399	0.466788	1874.31	-1.33331	0.0295169	0.0455476	2124.82	-0.546341	0.294296	0.428284
Bacteroides sp. A1C1	4304.8	-1.07831	0.0960437	0.142674	7126.09	-2.60878	0.000120345	0.00385358	5306.85	-2.03751	0.0907699	0.113613	4675.15	-1.44446	0.141066	0.23427	5177.51	-0.751346	0.298068	0.364305	6587.06	-2.64555	9.5107e-05	0.00107142	6318.73	-1.24146	0.0254726	0.104162
Bacteroides sp. CACC 737	4044.69	-1.29997	0.0185635	0.0349129	5231.24	-2.26499	0.00100712	0.00678606	4929.45	-2.37099	0.0273463	0.0453373	5002.47	-2.13977	0.00506887	0.107703	4562.86	-1.07359	0.0806592	0.125694	4939.93	-2.44603	0.000214681	0.00181217	4861.55	-1.18637	0.0260315	0.104162
Bacteroides sp. D2	655.363	-1.80703	0.0032419	0.00991925	875.494	-2.34946	0.00132424	0.0082292	693.639	-1.17011	0.15075	0.179193	775.781	-2.85617	0.00279807	0.107703	573.75	0.588354	0.422096	0.490261	789.638	-2.38754	0.000477884	0.00277463	1020.82	-1.87133	0.0103605	0.0713279
Bacteroides sp. DH3716P	4140.5	-0.619111	0.141822	0.197779	4609.66	-1.26402	0.0181691	0.0421011	4537.04	-1.88607	0.0332128	0.0531968	4969.61	-1.80034	0.0158047	0.107703	4677.61	-0.412328	0.475109	0.532299	4706.95	-1.83025	0.00108204	0.00424789	5443.93	-1.18495	0.00855026	0.069568
Bacteroides sp. HF-162	6234.13	-0.986271	0.0557154	0.0890486	9262.41	-2.40105	0.000256874	0.0047447	7346.87	-2.23258	0.031332	0.0510495	7890.52	-1.97461	0.0106329	0.107703	8002.83	-1.16269	0.0457972	0.0764649	7984.72	-2.60341	6.87919e-05	0.000947212	8937.2	-1.48574	0.00431059	0.065715
Bacteroides sp. M10	960.457	-1.34571	0.0114974	0.0258666	1114.18	-1.82105	0.00677294	0.0222357	975.852	-1.96938	0.0347647	0.0547544	1110.01	-2.27335	0.0054289	0.107703	920.534	0.478328	0.47358	0.532299	1156.55	-1.9806	0.000990475	0.00412314	1371.15	-1.30497	0.044675	0.140295
Bacteroides sp. PHL 2737	1462.36	0.62039	0.547974	0.617224	7532.34	-3.51656	0.00181165	0.00985082	4889.26	-2.58988	0.0836969	0.105458	2891.59	-3.13259	0.058985	0.154524	7662.55	-1.40049	0.116442	0.168795	3368.97	-3.35394	0.00746609	0.0142173	6574.33	-1.18799	0.203353	0.359259
Bacteroides stercoris	15200.7	-1.56232	0.00946831	0.0231072	9453.49	-1.69272	0.0167474	0.0399185	24765.2	-2.19722	0.0519271	0.0717335	14073	-0.979745	0.274442	0.371649	14885.7	-1.05947	0.126492	0.180565	14079.1	-2.09348	0.00253836	0.00688434	11279.4	-1.2384	0.0646083	0.17261
Bacteroides thetaiotaomicron	23912.4	-1.16342	0.00932863	0.0231072	28309.8	-1.26703	0.0295245	0.0570807	28116.9	-1.81346	0.0523769	0.0717335	27507.5	-1.47449	0.0451513	0.144796	28712.7	0.458584	0.468471	0.532299	28592	-1.80481	0.0034668	0.00838592	26850.9	-0.703184	0.166573	0.324158
Bacteroides uniformis	163437	-1.23791	0.0132802	0.0280546	235353	-2.34229	0.000223069	0.0047447	194428	-2.45378	0.0176345	0.0323584	194711	-2.05103	0.0126031	0.107703	195876	-1.1351	0.072473	0.113886	206562	-2.65507	6.53129e-06	0.0003897	190586	-1.52985	0.00824422	0.069568
Bacteroides xylanisolvens	19993.6	-1.05604	0.0107985	0.024873	22741.2	-1.62254	0.00576376	0.0202542	19810.9	-1.26082	0.162659	0.190947	21466.8	-1.62578	0.0282336	0.122127	21456.4	-0.0637334	0.912543	0.922409	22219.3	-2.21404	0.000488089	0.00277463	23622.4	-1.38547	0.00540819	0.0662203
Bacteroides zhangwenhongii	1772.17	-1.06498	0.0254859	0.0458299	1554.02	-1.36673	0.0164948	0.0398625	1905.94	-1.46337	0.0718697	0.0917796	1521.35	-1.10317	0.0956011	0.187177	1644.99	-0.398472	0.475368	0.532299	1609.27	-1.65997	0.00746369	0.0142173	1615.41	-0.820236	0.107358	0.249572
Bacteroides zoogleoformans	614.382	-1.01827	0.00311051	0.00966143	560.065	-2.08539	0.000529618	0.00572101	561.164	-2.03073	0.0103204	0.0221654	544.034	-0.675104	0.182792	0.276417	571.765	-0.799566	0.0960077	0.144385	596.728	-2.00176	4.22994e-05	0.000725907	644.094	-1.1222	0.00631874	0.0662203
Barnesiella viscericola	1951.55	-1.11181	0.000933387	0.00382689	1597.88	-1.87142	0.000354489	0.0047447	1543.7	-1.56362	0.0238946	0.0413946	1571.64	-0.397803	0.46542	0.534371	1676.72	-0.897125	0.0584753	0.0947776	1698.89	-1.97839	5.18912e-05	0.000774044	1875.03	-0.972283	0.00557157	0.0662203
Bifidobacterium adolescentis	622.652	0.912368	0.282953	0.360281	238.073	-1.33553	0.32476	0.392418	1029.84	-4.12767	0.00121614	0.00478854	431.312	-1.88116	0.22542	0.322524	426.526	-2.87537	0.00691327	0.0142243	219.565	0.563853	0.585638	0.620291	208.593	0.687154	0.566738	0.714409
Bifidobacterium breve	114.419	0.527888	0.33508	0.413803	52.1755	-1.05371	0.273023	0.34177	77.0962	-0.946422	0.342723	0.369805	53.7551	1.54826	0.10172	0.19306	69.6468	-1.4454	0.0827531	0.127891					62.5318	0.223532	0.765012	0.877803
Bifidobacterium catenulatum	50.3775	0.499295	0.474188	0.552321
Bifidobacterium longum	3326.17	0.140111	0.804196	0.854198	1832.5	-1.37812	0.133593	0.183032	3828.34	-2.30343	0.00696801	0.016152	2728.14	-0.700985	0.462305	0.534362	2683.9	-1.86526	0.0328362	0.0579281	1840.74	-0.210928	0.733796	0.754882	2176.55	-0.818683	0.261768	0.403822
Bifidobacterium pseudocatenulatum	75.9012	0.627716	0.407291	0.488273	58.7726	-2.28756	0.0445332	0.0767206	86.7021	-3.66261	0.00172943	0.00594294	50.6144	-1.76132	0.224451	0.322524	76.194	-3.59096	0.000222654	0.000867423					50.8232	-0.747007	0.450663	0.620528
Blautia argi	154.426	-1.20659	0.000901443	0.00377134	92.337	-0.72254	0.186122	0.248406	84.6548	-2.13095	0.00279261	0.00879671	105.256	-0.843611	0.165525	0.258719	101.732	-1.44967	0.012794	0.0246648	121.634	-1.29477	0.00323964	0.00816753	103.455	-0.652992	0.194931	0.359259
Blautia hansenii	218.506	-1.30105	0.000125828	0.000955364	156.979	-1.47636	0.0119087	0.0322918	166.151	-2.82633	2.221e-05	0.000349807	161.213	-1.21915	0.0481473	0.147334	166.687	-1.74834	0.00165053	0.00425746	170.902	-1.2469	0.0047422	0.0101204	166.928	-0.859261	0.0607863	0.168857
Blautia obeum	3088.21	-1.74384	1.72048e-07	3.52698e-05	1595.61	-1.19202	0.00256896	0.0117631	1690.18	-2.65149	4.91396e-05	0.000488809	1902.12	-0.954881	0.0718208	0.166096	1849.12	-1.30565	0.00861059	0.0167727	1912.92	-1.24587	0.000506162	0.00277463	1696.65	-0.611874	0.109818	0.252018
Blautia producta	361.252	-1.48192	1.04523e-06	5.3568e-05	249.439	-0.672403	0.109345	0.152208	209.774	-1.03257	0.0947045	0.116988	258.332	-0.858973	0.0896468	0.179294	270.739	-1.08439	0.0335086	0.0585618	282.729	-1.26873	0.000923027	0.0040298	272.525	-0.818334	0.0573416	0.162923
Blautia pseudococcoides	192.157	-1.30375	2.65676e-06	9.07728e-05	135.547	-1.15635	0.0122486	0.0322918	113.523	-1.46212	0.0200926	0.0358255	143.294	-0.94677	0.0387365	0.1441	141.45	-1.41223	0.006609	0.0140441	126.064	-1.04329	0.00723151	0.0142173	133.394	-0.751453	0.0880479	0.215898
Blautia sp. NBRC 113351	162.646	-1.11537	0.000276472	0.00171748	103.712	-0.449759	0.368587	0.433339	121.789	-1.60873	0.019031	0.034409	109.727	-0.55879	0.35024	0.449273	118.757	-0.546656	0.339797	0.409949	117.116	-1.52124	0.00129548	0.00465408	115.146	-0.499238	0.241115	0.388824
Blautia sp. SC05B48	1772.88	-1.62339	3.69899e-06	0.000108327	1241.2	-1.94951	0.000311891	0.0047447	1145.39	-3.19577	4.02098e-05	0.000422203	1335.29	-1.40496	0.0277773	0.122127	1390.31	-2.68452	1.22406e-05	9.53751e-05	1396.82	-1.77013	5.38609e-06	0.0003897	1264.75	-1.54158	0.0047726	0.065715
Blautia wexlerae	3552.74	-1.62555	6.77083e-05	0.000569219	2164.65	-1.78578	0.0017483	0.00981302	2015.67	-2.41487	0.000546202	0.00312825	2215.44	-1.00406	0.0869688	0.179294	2299.28	-1.33952	0.015484	0.0292476	2468.94	-1.43977	0.000971922	0.00412314	2399.09	-1.66176	0.00208426	0.065715
Butyricimonas faecalis	958.151	-0.504644	0.119906	0.171894	548.676	-0.397563	0.501261	0.556329	879.084	-1.48057	0.0312793	0.0510495	677.076	-0.802344	0.272367	0.371649	787.946	-0.943179	0.0543419	0.0891397	660.808	-0.938691	0.111247	0.141228	694.579	0.569508	0.226127	0.378287
Butyricimonas virosa	1905.51	-1.22537	0.0126973	0.0273995	1077.64	-0.00367458	0.995889	0.995889	1231.87	-2.35624	0.0160499	0.0300341	1393.29	-0.488272	0.530807	0.598364	1542.19	-2.01004	0.0077967	0.0156772	1327.85	-0.995736	0.15137	0.18008	1020.95	1.4824	0.0292823	0.113607
Butyrivibrio crossotus	640.189	-1.22933	0.000891153	0.00377134	385.386	-1.90321	0.000653882	0.00572101	398.822	-3.76838	1.16661e-05	0.000244988	490.985	-0.969229	0.1868	0.2802	474.12	-3.33049	3.75135e-08	1.78957e-06	374.308	-1.38562	0.000370188	0.00261678	333.505	-1.05753	0.0249767	0.104162
Butyrivibrio fibrisolvens	52.8801	-1.00253	0.0267572	0.0476976
Caproicibacter fermentans	64.09	-0.108904	0.775898	0.837153
Caproiciproducens sp. NJN-50	54.8337	0.312922	0.43166	0.510719
Chordicoccus furentiruminis	143.188	-0.735523	0.0194923	0.0363265	76.2394	-0.371815	0.501975	0.556329	104.339	-2.32174	0.000862236	0.0039747	96.4967	-0.74335	0.207478	0.306277	87.4898	-2.59955	2.19605e-05	0.000149378	74.3038	-0.792656	0.152272	0.18008	75.2688	0.0187586	0.971084	0.987364
Christensenella minuta	102.665	-0.340798	0.389711	0.472726					69.0972	-1.58745	0.0357684	0.0552928	64.5866	-0.219639	0.750302	0.797464	72.1758	-2.24519	0.000606739	0.0018569	65.3608	-0.139806	0.782066	0.799942
Clostridioides difficile	8502.86	-1.07498	1.17509e-05	0.000170622	5867.88	-1.00345	0.00361543	0.0153435	6012.92	-1.77947	0.000621802	0.00335405	6819.32	-1.06631	0.0336483	0.136056	6407.55	-1.95181	6.18007e-05	0.00032506	5819.7	-0.98098	0.00104832	0.00424789	5843.75	-0.78838	0.0172738	0.0966254
Clostridium cadaveris	123.111	-0.222602	0.555095	0.621828	85.2047	-0.31747	0.5643	0.613677	76.1867	-1.787	0.0154035	0.0294066	75.5358	0.0960247	0.878085	0.903569	83.1991	-2.69291	2.36846e-05	0.000152725	85.4486	-0.418369	0.397844	0.4316	76.4239	-0.0157038	0.976467	0.987364
Clostridium perfringens	62.5675	-1.33465	0.0643463	0.100695
Clostridium sp. M62/1	1909.05	-1.15702	5.83681e-06	0.000133384	1315.15	-0.829769	0.0268715	0.0543678	1345.19	-1.38815	0.0145682	0.0286812	1476.8	-0.713822	0.148388	0.242106	1283.4	-1.72662	0.0013498	0.0036059	1231.83	-0.973014	0.00178031	0.00531126	1460.47	-0.890201	0.0394745	0.133141
Clostridium sp. SY8519	137.812	-0.998386	0.00295903	0.00933234	96.1607	-1.17448	0.025847	0.0541853	86.8335	-2.39061	0.000566857	0.00315106	101.875	-0.943388	0.0972389	0.1884	95.4251	-2.48602	1.601e-05	0.000115149	98.829	-0.809051	0.0326943	0.0495957	98.2287	-0.826147	0.051269	0.155545
Collinsella aerofaciens	4368.65	-0.0984673	0.831875	0.861285	2466.71	-0.466655	0.624229	0.650394	4302.97	-3.56073	0.000767858	0.00372116	3807.51	-1.14828	0.239018	0.339369	3887.34	-4.47633	2.18298e-06	2.26787e-05	2734.58	0.101738	0.87341	0.888298	2559.26	0.346648	0.620457	0.750417
Coprobacter fastidiosus	822.093	-2.63349	5.01071e-07	5.13598e-05	542.195	-2.00007	0.0102816	0.0298167	639.456	-3.18783	0.000466724	0.00275659	556.949	-1.46253	0.06098	0.156437	679.699	-2.5076	0.00110269	0.00303239	638.177	-3.13063	4.46088e-05	0.000725907	435.162	-0.839066	0.204717	0.359259
Coprobacter secundus	326.232	-1.45621	0.000436469	0.00218235	246.277	-2.04529	0.000591958	0.00572101	199.941	-1.56427	0.0359842	0.0552928	251.703	-1.25744	0.0632909	0.158084	304.128	-1.08228	0.0320842	0.0576899	270.502	-1.75665	0.00113757	0.00424789	234.897	-0.278419	0.590835	0.728435
Coprococcus catus	1044.94	-1.4457	1.24846e-05	0.000170622	638.441	-1.36495	0.00593657	0.0202542	696.696	-3.40442	5.80921e-06	0.000144182	701.218	-1.21212	0.0344678	0.136404	710.453	-2.54124	1.48759e-05	0.000111272	697.376	-1.1297	0.00146158	0.00484488	786.93	-0.918923	0.0482928	0.149042
Coprococcus comes	12535.7	-1.33727	1.08521e-05	0.000170622	7333.9	-1.09913	0.0304889	0.0576638	7008.91	-3.31891	0.000638867	0.00335405	8608.28	-1.65381	0.0143854	0.107703	8596.12	-2.64986	6.6055e-05	0.00032506	8436.17	-1.13161	0.00164868	0.00517742	8052.27	-0.73604	0.127273	0.271214
Coprococcus eutactus	497.129	-1.25395	0.000426658	0.00218235	299.781	-2.2105	0.000657588	0.00572101	284.633	-3.75394	6.10292e-06	0.000144182	384.672	-1.68976	0.00973828	0.107703	321.917	-3.56496	5.3982e-08	1.78957e-06	323.408	-1.44719	0.000581849	0.00301663	287.716	-1.34749	0.00974055	0.0713279
Coprococcus sp. ART55/1	814.393	-1.22171	0.00241046	0.00820109	496.768	-1.98614	0.00141215	0.00847292	537.79	-2.36284	0.000267434	0.00188303	712.613	-1.72584	0.0278081	0.122127	584.164	-3.34822	6.68529e-08	1.78957e-06	528.296	-1.41332	0.00354549	0.00846189	492.884	-1.25461	0.0336001	0.122743
Desulfovibrio desulfuricans	83.5759	-1.09659	0.0135342	0.0280546					82.1945	-2.25262	0.0066502	0.0161139	67.994	-1.36048	0.0781532	0.169029	72.8692	-1.92236	0.00396071	0.00903235	57.5927	-1.16775	0.0510087	0.0717692	50.3674	0.263515	0.651822	0.77784
Desulfovibrio piger	211.027	-0.839652	0.187316	0.254303	118.342	0.775758	0.42091	0.485022	248.144	-2.61303	0.00645475	0.0160519	275.735	-1.13426	0.251004	0.353687	179.076	-1.85653	0.0320016	0.0576899	180.563	-1.03963	0.189667	0.219035	131.024	0.992764	0.22573	0.378287
Desulfovibrio vulgaris	55.2751	-1.1972	0.045353	0.0755884					77.7413	-2.40214	0.00687799	0.016152	67.745	-2.41199	0.0122306	0.107703	68.279	-2.15371	0.00585544	0.0125858
Dorea formicigenerans	895.892	-1.54413	1.34271e-05	0.000172034	586.853	-1.42906	0.000637841	0.00572101	548.983	-3.58525	2.99217e-06	0.000113104	630.589	-1.39467	0.0179681	0.111402	623.801	-1.94975	0.000532572	0.00171709	654.318	-1.48792	0.000138595	0.0012816	613.558	-1.31437	0.0120504	0.079077
Dorea longicatena	2553.06	-1.66099	1.09023e-05	0.000170622	1549.2	-1.61082	0.000351289	0.0047447	1459.83	-3.89327	1.87011e-06	0.000111044	1700.67	-1.72132	0.01184	0.107703	1676.76	-2.48499	4.30176e-05	0.000256008	1774.93	-1.43818	0.00112156	0.00424789	1663.14	-1.26225	0.0167681	0.0966254
Duncaniella dubosii	213.25	-0.512902	0.107509	0.156307	177.65	-1.58335	0.0070142	0.0226013	190.434	-1.97653	0.00476543	0.0126854	184.579	-0.436069	0.314119	0.413589	203.53	-0.900495	0.0700366	0.11099	203.521	-1.47019	0.0033762	0.00827862	180.078	-0.356087	0.388612	0.552076
Duodenibacillus massiliensis	54.4898	-1.10798	0.167727	0.230766
Dysosmobacter welbionis	12748.3	-0.565497	0.0720642	0.111076	10897.6	-1.31108	0.00251516	0.0117631	13114.6	-0.161389	0.75677	0.773132	10151.3	-0.589627	0.311189	0.413589	11625	-1.60667	0.0135059	0.0257714	10207.4	-0.999331	0.00843865	0.0155724	12444.5	-0.435069	0.286559	0.423918
Eggerthella lenta	659.027	-0.307972	0.45227	0.529802	579.537	-0.760851	0.295915	0.36661	514.986	-0.951672	0.235554	0.264998	518.044	-1.02909	0.139732	0.23427	553.101	-0.785178	0.261776	0.326348	540.886	-0.739431	0.121205	0.151718	645.491	-1.09421	0.0382066	0.133066
Enterocloster asparagiformis	1216.91	-1.17684	2.40463e-05	0.000273861	1080.17	-0.227318	0.6073	0.642637	1034.04	-0.155544	0.764821	0.777157	1075.09	-0.5566	0.255316	0.355655	955.405	-0.866651	0.108474	0.158474	1028.58	-1.15479	0.0011391	0.00424789	1125.35	-0.488032	0.232601	0.380849
Enterocloster bolteae	1478.77	-1.47582	3.8362e-05	0.00039321	1318.46	0.338894	0.609397	0.642637	1020.53	0.811433	0.185046	0.213254	1127.24	-0.203796	0.757987	0.800496	1174.34	0.434992	0.505244	0.550288	1225.51	-1.06895	0.0121803	0.0211676	1327.56	-0.337743	0.482869	0.659799
Enterocloster clostridioformis	590.866	-1.36379	6.22945e-05	0.000555348	487.076	0.324895	0.609145	0.642637	381.642	0.375995	0.526344	0.540646	418.892	-0.275141	0.593354	0.656927	424.399	0.180373	0.768225	0.798101	426.642	-1.03588	0.00401683	0.0092181	465.311	-0.534085	0.250635	0.397023
Enterococcus faecium	359.442	-0.862408	0.00737645	0.0196386	223.346	-1.23171	0.061636	0.0965547	301.193	-0.674214	0.165824	0.193462	264.653	-0.517228	0.402289	0.488572	285.514	-0.137128	0.782736	0.808683	217.109	-0.761793	0.129267	0.159578	227.117	-0.0446486	0.935841	0.979623
Escherichia coli	7689.01	0.111906	0.849324	0.870557	4488.67	1.84338	0.0419321	0.0736988	9577.27	-0.54163	0.484996	0.506433	4731.22	2.29371	0.00402401	0.107703	5553.68	4.13402	1.07431e-07	2.23218e-06	5536.62	0.532769	0.463759	0.497082	5760.44	2.12615	0.00445416	0.065715
Ethanoligenens harbinense	85.675	-0.0867481	0.818327	0.855903					69.153	-0.915677	0.143973	0.172221	56.0418	-0.552627	0.450316	0.530119	54.6268	-3.10009	1.65424e-06	1.93339e-05
Eubacterium hominis	325.279	-0.844894	0.00245647	0.00820109	245.818	-0.9893	0.0282453	0.0555771	246.612	-2.39754	0.000660074	0.00337173	293.138	-1.09498	0.028033	0.122127	255.712	-2.7524	2.31682e-06	2.28024e-05	242.185	-1.091	0.000614549	0.00305568	235.327	-0.745407	0.0965183	0.227326
Eubacterium limosum	80.1548	-0.839725	0.0135483	0.0280546					59.1583	-1.93174	0.00438406	0.0121447	73.718	-0.773933	0.0844567	0.17843	52.526	-2.27846	0.000182374	0.000741389
Eubacterium maltosivorans	122.634	-0.325955	0.417355	0.497429	78.6601	-0.554536	0.42629	0.48799	119.392	-0.647181	0.250036	0.276355	110.86	-1.11683	0.0995674	0.190923	77.3764	-1.06763	0.0969382	0.144385	59.695	-0.0247992	0.968412	0.968412	67.298	0.310639	0.594143	0.728435
Eubacterium sp. c-25	150.195	-1.12298	0.000705188	0.00307582	104.198	-0.891921	0.0843711	0.123616	90.7057	-0.84288	0.202369	0.231804	114.608	-1.20239	0.0306695	0.129648	105.207	-1.15379	0.0414638	0.0704884	98.7748	-0.952187	0.0591753	0.0814799	96.2383	-0.573533	0.244245	0.390356
Eubacterium sp. MSJ-33	199.073	-0.889071	0.0519026	0.0858067	95.0135	-1.57402	0.0594772	0.0949453	119.372	-3.5584	2.6182e-05	0.000379748	123.93	-0.504995	0.482016	0.55003	122.529	-3.64833	6.88249e-07	9.38927e-06	131.839	-1.36363	0.0164533	0.0274624	92.2873	-0.432508	0.500876	0.679219
Eubacterium ventriosum	512.145	-1.65761	0.000124669	0.000955364	324.727	-2.22079	0.000268585	0.0047447	291.659	-3.36483	3.17441e-05	0.000379748	322.205	-1.2293	0.0655522	0.158347	292.749	-2.27831	7.08554e-05	0.000339743	307.801	-1.30945	0.00716441	0.0142173	319.862	-1.33702	0.020208	0.103156
Faecalibacillus intestinalis	147.291	-2.56739	0.00046578	0.00222058	103.725	-3.61196	0.000125425	0.00385358	74.2688	-4.4792	3.2148e-05	0.000379748	124.733	-4.68333	7.22636e-06	0.0013441	85.9816	-5.50202	4.62693e-10	8.65237e-08	70.121	-3.85786	9.57693e-05	0.00107142	59.4993	-4.5791	1.4808e-05	0.00265064
Faecalibacterium duncaniae	7962.07	-0.859706	0.00619288	0.0169272	5336.31	-1.22716	0.0203302	0.0447779	6013.8	-2.3897	0.00168809	0.00594294	5945.89	-1.52093	0.0209994	0.111597	6005.4	-2.23643	0.000387923	0.00134336	5172.93	-0.768115	0.0165695	0.0274624	5813.32	-0.758777	0.0429041	0.139127
Faecalibacterium prausnitzii	66058.2	-0.917296	0.0041799	0.0122411	54550.6	-1.35004	0.00850468	0.0264253	45307.2	-1.92615	0.00212221	0.00691547	54742.2	-1.35444	0.0372636	0.141449	49577.3	-1.86423	0.00144149	0.0037966	47338.3	-0.732699	0.0439075	0.0633826	53532.2	-0.804045	0.0379415	0.133066
Faecalibacterium sp. HTF-F	3791.48	-0.868697	0.00553695	0.0153389	2367.31	-1.35694	0.0194021	0.0438438	2763.4	-2.65219	0.00136824	0.00527749	2716.43	-1.34681	0.0440997	0.144796	2725.43	-2.52879	0.000125256	0.000571289	2482.8	-0.902909	0.0272141	0.0427309	2546.37	-1.07572	0.0239647	0.104162
Faecalibacterium sp. I2-3-92	3693.88	-0.841557	0.00989454	0.0234726	2713.68	-1.15184	0.0384922	0.0690478	3270.84	-3.26158	0.000373625	0.00243501	3476.16	-1.83983	0.00512099	0.107703	3098.33	-1.82868	0.00167468	0.00425746	2539.89	-0.720051	0.0436619	0.0633826	2840.28	-0.903285	0.0642615	0.17261
Faecalibacterium sp. I3-3-33	3041.87	-0.712954	0.0207376	0.0379572	2062.91	-1.23925	0.0236051	0.0510981	2000.73	-2.1034	0.00362228	0.0107683	2180.79	-0.968341	0.122658	0.219369	2180.13	-1.83147	0.00168477	0.00425746	1770.29	-0.223423	0.495739	0.528198	2144.73	-0.627938	0.176232	0.335591
Faecalibacterium sp. I3-3-89	3822.7	-1.06783	0.000981195	0.00394402	2488.76	-0.931726	0.0542004	0.0889705	2103.15	-2.27749	0.00114864	0.00471942	2588.65	-1.61326	0.0155967	0.107703	2401.54	-2.03102	0.000867895	0.00253588	2205.8	-0.613776	0.110001	0.140644	2869.72	-1.1029	0.0401655	0.133141
Faecalibacterium sp. I4-1-79	4387.14	-0.696637	0.0336658	0.0584873	2858.72	-1.26662	0.0280163	0.0555771	2785.79	-2.16975	0.00491891	0.0129121	3050.43	-0.760746	0.156823	0.248622	3160.48	-1.71996	0.00287457	0.00680436	2447.04	-0.127132	0.715311	0.740119	2837.05	-0.508747	0.29383	0.428284
Faecalibacterium sp. I4-3-84	5925.46	-0.887681	0.00469564	0.0132125	4206.78	-1.0333	0.0392929	0.069765	4103.83	-2.06419	0.0119359	0.0247899	4514.14	-1.31453	0.0537972	0.153854	4029.41	-1.92741	0.00124741	0.00338067	3855.46	-1.05823	0.00294316	0.00763515	4641.06	-0.756127	0.122977	0.271214
Faecalibacterium sp. IP-1-18	5750.19	-0.717032	0.0242507	0.0439946	4055.98	-1.19597	0.0343362	0.0622344	4564.48	-2.65564	0.00287827	0.00891793	4606.38	-1.02848	0.118283	0.215693	4602.7	-1.98469	0.00324728	0.00759052	3827.33	-0.435815	0.201961	0.231738	4378.07	-0.293434	0.545419	0.692411
Faecalibacterium sp. IP-3-29	4034.95	-0.719713	0.0203967	0.0376695	2680.1	-1.25136	0.018389	0.0421011	3238.56	-3.46145	0.000269004	0.00188303	2873.57	-1.25897	0.0460762	0.145257	2976.86	-2.19559	0.000542706	0.0017201	2662.15	-0.792775	0.0215937	0.0351389	2911.5	-0.660592	0.0795145	0.201637
Faecalitalea cylindroides	646.972	-1.15182	0.000382291	0.00200948	407.331	-1.39927	0.00406489	0.0164486	474.876	-1.97885	0.00399318	0.0116109	466.911	-1.16836	0.0109324	0.107703	483.114	-1.9427	0.000312763	0.00110352	438.384	-1.25087	0.00223536	0.00647098	415.884	-0.978111	0.0435257	0.139127
Flavonifractor plautii	10579.8	-0.670045	0.0560355	0.0890486	8276.19	-0.832012	0.0617834	0.0965547	8159.06	0.440927	0.409482	0.434787	7174.89	-0.188051	0.748031	0.797464	8449.82	-0.227268	0.709664	0.749758	7651.83	-0.690603	0.0739413	0.0973198	9337.94	-0.942528	0.0259029	0.104162
Flintibacter sp. KGMB00164	1321.61	-0.836727	0.000656566	0.002926	1037.86	-0.860177	0.0134199	0.0343391	1130.48	-0.819134	0.056735	0.0765923	1131.85	-0.826426	0.0613973	0.156437	1099.36	-2.08299	0.00031009	0.00110352	960.67	-0.8574	0.00247197	0.00682728	1098.81	-0.768599	0.0386559	0.133066
Gordonibacter pamelaeae	153.755	0.0554673	0.909647	0.923157	110.117	-0.867523	0.315309	0.386365	124.075	-1.12896	0.169542	0.196586	110.919	-1.33038	0.153977	0.246894	120.235	-3.23911	6.48158e-05	0.00032506	88.4664	-0.224168	0.706497	0.73525	114.707	-1.17314	0.0911519	0.217549
Gordonibacter urolithinfaciens	73.6805	-0.157204	0.746075	0.813539	53.6497	-0.377241	0.623596	0.650394	52.7533	-0.634468	0.416747	0.440029					52.4661	-2.64028	0.00056881	0.00177279
Haemophilus parainfluenzae	56.6318	-3.62053	0.00036481	0.00198312
Homo sapiens	1362.09	-0.904616	0.000144588	0.00102209	883.523	-0.882998	0.0109088	0.0311169	913.865	-0.748963	0.0700078	0.0906266	918.604	-0.237681	0.389666	0.483186	974.814	-0.539252	0.0692926	0.11075	931.312	-1.04124	0.000111644	0.00117555	996.038	-0.574018	0.0228546	0.104162
Hoylesella buccalis	324.397	-0.126355	0.76209	0.826605	260.934	-1.61737	0.0199483	0.0445001	338.229	-3.57726	0.000145632	0.00122302	306.039	0.0828186	0.87928	0.903569	317.574	-1.281	0.0214226	0.0396636	311.507	-1.5219	0.00421552	0.00955162	386.492	-0.406221	0.263951	0.403822
Hungatella hathewayi	1089.24	-1.24559	6.23073e-05	0.000555348	813.503	-0.062174	0.897446	0.907882	748.917	-0.392848	0.447699	0.470084	954.351	-0.51491	0.366806	0.460986	818.908	-0.703946	0.180565	0.242466	810.889	-0.726619	0.0551816	0.0765698	805.493	-0.00899344	0.981848	0.987364
Intestinimonas butyriciproducens	3955.73	-0.481822	0.0584651	0.092195	2814.34	-0.342901	0.448967	0.507275	4058.09	-0.922604	0.0962897	0.118174	3863.2	-1.0562	0.0335293	0.136056	3301.85	-2.00315	0.000615658	0.0018569	2778.33	-0.734832	0.0366119	0.0541815	2668.49	-0.125596	0.779042	0.882585
Klebsiella pneumoniae	73.922	1.29006	0.114456	0.165235	55.5046	1.75524	0.113104	0.156192					75.5929	1.70241	0.220978	0.321109	54.1706	6.06669	2.38059e-08	1.78957e-06	61.4324	2.52913	0.0257795	0.0412012	62.3525	3.09824	0.00199766	0.065715
Lachnoclostridium phocaeense	336.703	-0.963622	6.94169e-05	0.000569219	241.221	-0.954086	0.0139166	0.035094	232.766	-0.252516	0.524744	0.540646	262.908	-0.645912	0.0668767	0.159475	244.602	-1.40664	0.00394967	0.00903235	236.004	-0.795021	0.00393533	0.00914836	264.362	-0.883313	0.00623143	0.0662203
Lachnospira eligens	1696.34	-2.66893	8.5331e-07	5.3568e-05	996.916	-2.53667	0.00118299	0.0076237	736.666	-4.63628	2.15745e-05	0.000349807	1263.59	-2.81187	0.000609128	0.0566489	1006.9	-3.19064	2.23667e-05	0.000149378	1068.32	-1.99919	0.000848711	0.00389537	766.227	-1.73564	0.00852648	0.069568
Lacrimispora saccharolytica	136.666	-1.09688	0.00110989	0.00429297	69.6607	-0.103434	0.859565	0.874645	102.587	-2.10997	0.00233918	0.00749329	115.474	-1.14137	0.0483193	0.147334	93.949	-1.75525	0.00421982	0.00950731	82.2537	-0.852586	0.0974208	0.125456	68.0616	0.0333346	0.954465	0.98607
Longicatena caecimuris	154.39	-0.82178	0.0380659	0.0650293	96.6554	-1.13072	0.0896499	0.129992	112.82	-2.02446	0.00558002	0.0144469	114.103	-0.813594	0.142679	0.234852	114.783	-1.66665	0.00675912	0.0142017	105.866	-0.91248	0.0621048	0.0842178	85.196	-0.606221	0.331782	0.475112
Maliibacterium massiliense	212.652	-0.589628	0.0828876	0.124941	128.212	-0.371632	0.545856	0.601132	177.107	-1.19808	0.0499636	0.0706199	150.61	-0.74923	0.315539	0.413589	133.385	-2.16663	0.000280529	0.00104918	133.465	-0.422582	0.378135	0.412721	117.464	-0.0290203	0.958527	0.98607
Marvinbryantia formatexigens	322.437	-1.04073	8.99756e-06	0.000170622	219.815	-0.744894	0.0711214	0.108554	247.058	-1.75923	0.00169801	0.00594294	252.773	-0.673659	0.0554204	0.153854	237.309	-1.83517	0.000141764	0.000617451	231.24	-0.995721	0.00230506	0.0065493	236.483	-0.660545	0.0613167	0.168857
Massilistercora timonensis	462.299	-1.05367	3.48914e-05	0.000376459	315.338	-1.10345	0.023787	0.0510981	317.28	-0.483489	0.226001	0.257315	333.232	-0.447787	0.256224	0.355655	317.582	-1.71914	0.000922472	0.00265388	311.325	-0.916007	0.00169398	0.00522797	351.237	-0.858595	0.0123696	0.079077
Monoglobus pectinilyticus	123.951	-1.1291	0.00212215	0.00737356	76.6312	-1.18333	0.0540736	0.0889705	62.1331	-1.34682	0.0485674	0.0695398	108.196	-1.20061	0.0131922	0.107703	76.2979	-2.34559	0.000178605	0.000741389	71.9487	-1.23475	0.0262106	0.0415195	71.3403	-0.269527	0.583598	0.728435
Muribaculum gordoncarteri	141.201	-0.109646	0.785361	0.842926	104.074	-1.3073	0.0511968	0.0856563	134.334	-1.81753	0.00916756	0.0203844	145.265	0.174297	0.682894	0.738479	136.682	-1.3419	0.0205581	0.0384437	134.721	-1.11528	0.0331458	0.0498579	120.938	0.0974636	0.817725	0.89458
Muribaculum intestinale	109.485	-0.0271828	0.943303	0.947927	57.807	-0.580157	0.43952	0.499846	101.716	-1.7502	0.016747	0.0310311	92.9391	0.348883	0.526868	0.597546	104.928	-1.6655	0.00520905	0.0114599	69.5553	-0.717127	0.268733	0.298777	65.7347	0.370641	0.522918	0.688252
Novisyntrophococcus fermenticellae	76.8319	-0.825836	0.044099	0.0747131									69.4957	-0.90555	0.132703	0.23068	50.1056	-1.95804	0.00241197	0.00585764	57.4899	-1.64486	0.00605937	0.0126119
Odoribacter splanchnicus	13033.8	-1.47998	0.000316847	0.00183597	7799.7	-1.2057	0.0262081	0.0542881	11258.8	-3.54303	0.000106414	0.00100562	9487.06	-1.50326	0.0201122	0.111597	10210.8	-1.66525	0.00570531	0.0124057	8872.15	-1.51719	0.0136385	0.023031	8812.3	-0.0774683	0.87983	0.943051
Ornithobacterium rhinotracheale	429.402	0.0650059	0.895708	0.913533	580.617	-2.45554	0.000850959	0.00616946	686.7	-1.64294	0.0350853	0.0548027	480.546	-0.307947	0.589822	0.656927	700.213	-2.21275	0.000965972	0.00270563	443.141	-1.41729	0.0319032	0.0488092	710.801	-1.26509	0.00958337	0.0713279
Oscillibacter hominis	2728.24	-0.584378	0.00940179	0.0231072	1936.15	-0.664279	0.0425177	0.0739808	2355.03	-1.46479	0.0074065	0.0168654	2113.47	-0.822382	0.069778	0.164287	2125.66	-2.65068	7.0521e-06	5.73366e-05	1809.12	-0.928792	0.00331776	0.00824831	2026.94	-0.585574	0.151434	0.308031
Parabacteroides chongii	263.232	-0.890727	0.0164635	0.0324522	216.783	-1.4724	0.00959015	0.0282828	244.261	-1.19621	0.0648261	0.0850842	240.874	-0.675854	0.197027	0.293176	265.336	-0.527659	0.284476	0.34998	247.467	-1.30558	0.00173258	0.00525648	255.336	-0.0803096	0.849177	0.918088
Parabacteroides distasonis	27646.6	-1.57107	0.000173429	0.0011851	27303.2	-0.668012	0.187099	0.248406	27043.8	-1.83069	0.0377677	0.0566515	26529.2	-1.48624	0.053515	0.153854	26827.4	0.912902	0.084187	0.129041	27982.1	-2.11251	0.000430424	0.00274885	27909.6	-0.405125	0.398222	0.556888
Parabacteroides faecis	217.484	-0.887971	0.00656793	0.0177161	147.108	-1.55877	0.00514605	0.0186544	169.714	-0.738599	0.273592	0.298896	150.037	-0.159018	0.746105	0.797464	189.388	0.44966	0.380635	0.455265	162.923	-1.27737	0.0030895	0.00790029	174.51	-0.0962132	0.807848	0.894049
Parabacteroides goldsteinii	1051.98	-1.18701	0.0040983	0.0121761	904.495	-1.15948	0.033257	0.0609129	996.278	-1.46325	0.04823	0.0695398	1002	-0.633429	0.321106	0.414762	1057.14	-0.394277	0.488612	0.540654	966.656	-1.68926	0.00247918	0.00682728	1009.94	-0.292848	0.533102	0.689405
Parabacteroides johnsonii	10863.4	-0.571876	0.0712673	0.11068	8668.32	-0.844292	0.047712	0.0810501	12565.3	-1.23237	0.0715399	0.0917796	9958.11	-0.9322	0.113525	0.211157	10732	-0.35457	0.498353	0.548188	9309.62	-1.13063	0.00619085	0.0127375	10481	-0.248935	0.51262	0.684768
Parabacteroides merdae	31063.5	-1.04927	0.0117346	0.0258666	27551.4	-1.31766	0.00641469	0.0214645	35811.9	-2.09638	0.025374	0.0428186	34903.5	-1.52818	0.0269864	0.122127	34295.9	-0.490275	0.382228	0.455265	32675.8	-2.20123	0.000394709	0.00261678	31276.7	0.046893	0.922172	0.974484
Parabacteroides sp. CT06	1948.46	-1.32544	0.0176055	0.0337303	2350.11	-1.35846	0.0316806	0.0592734	2372.78	-2.23386	0.00643774	0.0160519	2281.97	-1.95101	0.0108944	0.107703	2264.35	-0.348688	0.549143	0.593582	2269.09	-2.48434	0.000222725	0.00181217	2085.24	-0.372296	0.51883	0.68793
Paraprevotella clara	1393.17	-0.191702	0.714993	0.783816	1044.02	-0.906331	0.261989	0.332745	1503.14	-2.21927	0.026747	0.0447361	1064.22	0.731486	0.412242	0.491519	1138.4	-0.880678	0.195086	0.256909	1027.41	-0.913602	0.263407	0.294687	1250.57	-0.0655628	0.925488	0.974484
Paraprevotella xylaniphila	993.201	-0.398077	0.341464	0.419162	941.16	-1.77673	0.0156535	0.038878	1264.92	-2.26404	0.00987433	0.0214511	952.579	0.152899	0.835585	0.868262	982.168	-1.20765	0.0483866	0.0800733	957.42	-1.38504	0.0443015	0.0634398	925.113	-0.371342	0.5392	0.689405
Petrimonas mucosa	65.0387	0.273222	0.481319	0.55746					63.4149	-2.82586	0.000460777	0.00275659					62.0268	-1.17112	0.0328333	0.0579281	54.2086	-1.26873	0.0276327	0.0430109
Phascolarctobacterium faecium	406.473	-2.31596	0.0152498	0.030649	590.074	-1.68887	0.226837	0.290218	718.03	-3.54016	0.0222726	0.038977	994.074	-3.90159	0.0162134	0.107703	543.578	-2.74151	0.0280626	0.051448	760.221	-1.03695	0.403497	0.435096	382.34	-0.835164	0.506002	0.681011
Phocaeicola coprophilus	2823.01	-0.58786	0.181984	0.248712	1662.6	-1.35305	0.013335	0.0343391	1957.58	-1.92064	0.0153273	0.0294066	1821.64	-0.394253	0.534295	0.598668	2145.88	-1.03764	0.0587925	0.0947776	2143.6	-1.00152	0.0727425	0.0964512	2097.73	-0.202392	0.664132	0.787282
Phocaeicola dorei	30564.8	-1.49657	0.00248033	0.00820109	34018.2	-1.83745	0.00439171	0.0166391	32626.3	-1.86328	0.0655621	0.0854569	29053.2	-1.59498	0.0576047	0.154524	33184.8	-0.349788	0.631658	0.678851	36469.2	-2.49971	4.39849e-05	0.000725907	46398.6	-1.50345	0.0213228	0.103156
Phocaeicola salanitronis	2140.35	-1.01282	0.0115492	0.0258666	1229.7	-1.87561	0.00165761	0.00961414	1459.88	-1.53343	0.0518958	0.0717335	1324	0.0202756	0.974094	0.979359	1479.6	-0.74695	0.16164	0.220632	1721.18	-1.89373	0.00159593	0.00510128	2084.5	-1.08716	0.0298297	0.113607
Phocaeicola vulgatus	122138	-1.6663	0.00120466	0.00449009	139093	-1.92706	0.00236871	0.0117631	127128	-2.21604	0.0210372	0.0371591	136945	-1.84646	0.016967	0.108823	136891	-0.874583	0.205934	0.261971	170236	-2.54285	2.84351e-05	0.000725907	144618	-0.915268	0.13346	0.281051
Porphyromonas gingivalis	157.007	-0.699539	0.0116365	0.0258666	89.0466	-1.10974	0.0565134	0.0911134	135.838	-1.61546	0.0157648	0.0297954	116.753	0.188213	0.671377	0.73027	130.829	-0.577309	0.186465	0.247298	102.502	-1.27374	0.0104916	0.01878	97.5399	0.145923	0.741014	0.866938
Porphyromonas somerae	580.576	-0.235758	0.565033	0.62952	580.353	-1.06473	0.0793003	0.11895	766.252	-1.98241	0.015087	0.0293962	605.703	-0.160578	0.768935	0.803494	678.85	-0.619937	0.259679	0.325905	626.027	-1.78778	0.0015646	0.00509208	748.109	-0.736836	0.140228	0.289898
Prevotella communis	67.1769	0.581693	0.296663	0.373104					52.1516	-2.44723	0.00700773	0.016152													51.3294	0.75791	0.277641	0.414147
Prevotella copri	1199.67	0.920802	0.202332	0.269338	710.127	-0.537318	0.644447	0.663514	1222	-3.79721	0.000148833	0.00122302	902.382	1.02006	0.31575	0.413589	854.553	-0.36966	0.647005	0.691371	923.151	0.446635	0.632443	0.662031	749.763	1.43747	0.0824999	0.205104
Prevotella corporis													56.4211	0.88488	0.318078	0.413723
Prevotella dentalis	109.351	0.783726	0.164669	0.228089					66.5346	-1.71175	0.0575023	0.0770776	64.0566	1.43159	0.140103	0.23427	62.3512	-1.00539	0.181525	0.242466	56.6228	0.0628423	0.935879	0.941137	73.9409	0.94453	0.208654	0.362612
Prevotella denticola	122.016	0.31945	0.533365	0.607059	63.4434	0.0053814	0.994878	0.995889	64.9714	-1.05195	0.233085	0.263791	86.4637	1.30389	0.0915342	0.181121	77.8882	-0.299249	0.656716	0.697761	65.9164	0.107991	0.879631	0.889571	74.9553	0.715949	0.327485	0.47274
Prevotella intermedia	418.006	-0.410565	0.294505	0.372676	303.651	-1.06559	0.0565531	0.0911134	359.696	-2.01661	0.00183288	0.00607745	361.004	-0.0136912	0.980303	0.980303	376.625	-0.676307	0.1389	0.193837	351.232	-1.50886	0.00365954	0.00861918	411.255	-0.488991	0.188661	0.351775
Prevotella jejuni	69.7086	0.132037	0.817798	0.855903					74.5481	-3.50229	0.000429254	0.0027043	73.5381	-0.840004	0.376244	0.469674	68.3307	-0.511221	0.429522	0.495806	51.991	-1.12507	0.150113	0.18008	54.4613	0.176801	0.809139	0.894049
Prevotella melaninogenica	454.879	-0.345819	0.524178	0.600316	253.045	-1.2032	0.173586	0.23414	387.42	-3.1333	0.00107139	0.00456338	342.065	0.270671	0.761762	0.800496	363.651	-1.0299	0.132902	0.188278	332.085	-0.794861	0.245853	0.278529	351.949	-0.17698	0.791779	0.891374
Prevotella nigrescens	54.9909	0.564666	0.312031	0.390039
Prevotella sp. E9-3	65.3331	0.415401	0.404585	0.487882					63.8907	-2.30373	0.00475453	0.0126854	65.5743	0.833689	0.172105	0.264558									56.1849	0.75394	0.201148	0.359259
Prevotella sp. Rep29	139.128	0.0923081	0.810909	0.855903	83.2146	-1.23882	0.103767	0.145609	111.559	-2.01837	0.00427903	0.0120707	131.142	0.410825	0.444028	0.526046	123.702	-1.56276	0.00836338	0.0164626	109.826	-1.0975	0.051321	0.0717692	105.963	0.270134	0.63176	0.758959
Pseudobutyrivibrio xylanivorans	73.8308	-1.58217	0.00209271	0.00737356													50.1382	-2.62058	4.38089e-05	0.000256008	55.3753	-1.6917	0.00446367	0.00986417
Pseudomonas aeruginosa									78.4969	-0.142877	0.894562	0.894562
Pseudomonas putida	68.2772	0.0584286	0.921491	0.93057					68.0547	-1.98838	0.0247532	0.0421473
Pusillibacter faecalis	2720.42	-0.631318	0.0107789	0.024873	2137.3	-0.790415	0.0268284	0.0543678	3202.75	-1.24397	0.0143012	0.0286808	2253.56	-0.959515	0.0436246	0.144796	2466.1	-2.19559	0.00071913	0.00213456	2116.85	-0.838058	0.00700109	0.0140808	2531.35	-0.584454	0.166606	0.324158
Qiania dongpingensis	229.398	-1.11786	5.85589e-06	0.000133384	166.223	-1.01468	0.00743018	0.0235064	170.68	-1.64459	0.00108652	0.00456338	176.02	-1.08773	0.0146243	0.107703	173.096	-1.95187	3.69967e-05	0.000230613	165.16	-1.24794	8.07387e-05	0.0010323	157.695	-0.869804	0.0261859	0.104162
Riemerella anatipestifer	85.569	-0.475934	0.223825	0.290405	64.3878	-1.69407	0.00909424	0.0277614	81.3894	-1.28752	0.0935538	0.116327	58.2959	-0.557888	0.407143	0.488572	78.8307	-0.944103	0.0936157	0.142326	65.1064	-1.73819	0.0043736	0.00978593	80.0399	-0.485076	0.270742	0.410701
Roseburia hominis	5894.58	-0.783771	0.0129194	0.0275883	4031.87	-0.821144	0.0731491	0.110678	5376.85	-2.50465	2.35013e-06	0.000111044	4660.57	-1.5222	0.0197497	0.111597	5329.13	-2.46366	1.43729e-07	2.68774e-06	4317.05	-1.00274	0.00531945	0.0112021	4061.05	-0.622938	0.12051	0.271214
Roseburia intestinalis	9590.57	-1.51133	1.75079e-05	0.000211125	7178.42	-1.82672	2.5575e-05	0.00385358	6708.8	-3.16266	3.16817e-05	0.000379748	7388.31	-1.50537	0.0423335	0.144796	7879.47	-2.29371	6.26748e-05	0.00032506	7432.68	-0.860138	0.0597982	0.081709	7020.88	-1.51786	0.00452045	0.065715
Roseburia sp. NSJ-69	424.57	-1.62546	1.17047e-05	0.000170622	275.783	-1.98743	0.00101401	0.00678606	230.48	-3.4919	1.36596e-05	0.000258167	270.018	-1.25627	0.0637434	0.158084	308.15	-3.05972	5.44379e-06	4.62722e-05	299.247	-1.21218	0.0126952	0.0216423	278.401	-1.36842	0.0100187	0.0713279
Ruminococcus albus	67.6132	-0.63964	0.123531	0.17586
Ruminococcus bicirculans	1786.77	-1.7394	0.00279555	0.00909664	552.865	-2.11109	0.0242092	0.0513707	898.806	-3.61252	0.00171775	0.00594294	941.111	-2.23193	0.0237444	0.116223	886.729	-4.51557	9.37252e-08	2.19083e-06	795.099	-1.48754	0.0701024	0.0936443	717.969	-0.550011	0.52736	0.689032
Ruminococcus bovis	84.2996	-1.67297	0.00110294	0.00429297					51.0719	-2.85746	0.00178129	0.00601186
Ruminococcus champanellensis	323.402	-0.700639	0.0316585	0.05547	128.407	-0.311165	0.634653	0.657319	272.558	-1.875	0.00156017	0.00578182	232.359	-1.31506	0.0507256	0.152177	209.714	-2.75121	2.01314e-06	2.21445e-05	158.432	-0.797753	0.155036	0.181382	139.868	0.141756	0.819615	0.89458
Ruminococcus gauvreauii	75.2995	-0.889862	0.00988602	0.0234726					54.9138	-2.28074	0.000750836	0.00372116	52.6495	-0.521193	0.357077	0.452628	51.1058	-1.99663	0.000447929	0.00152296
Ruthenibacterium lactatiformans	5979.79	-0.441589	0.204106	0.269947	5614.37	-0.813361	0.19042	0.249121	5493.65	-0.131214	0.813424	0.822124	5451.66	-0.869226	0.153311	0.246894	5423.22	-0.458132	0.47888	0.533039	4530.97	-0.687477	0.131375	0.160718	5318.92	-0.50214	0.273717	0.411726
Salmonella enterica	392.787	0.6463	0.215746	0.283512	205.554	0.753344	0.392681	0.458567	484.516	-0.901473	0.310579	0.337353	250.471	0.757639	0.405744	0.488572	378.33	1.89131	0.00439415	0.00978221	283.809	0.746057	0.24868	0.279961	253.397	1.05553	0.125308	0.271214
Schaalia odontolytica	55.8084	0.487028	0.331441	0.411791	50.1554	-0.392355	0.600246	0.642637					58.4365	1.27458	0.0414905	0.144796									50.7741	0.830438	0.185324	0.34919
Selenomonas sputigena	52.9386	0.008965	0.983709	0.983709
Sellimonas intestinalis	267.943	-1.27699	0.000140743	0.00102209	185.062	-1.29155	0.00954594	0.0282828	165.895	-1.40238	0.0396695	0.0581204	185.198	-0.651918	0.27574	0.371649	181.075	-0.788286	0.153487	0.212608	174.46	-1.23664	0.00137802	0.00465408	178.248	-0.743181	0.0897678	0.217141
Simiaoa sunii	8166.28	-1.15664	0.0121718	0.0265449	5142.13	-2.21868	0.00255538	0.0117631	6064.02	-3.74382	5.14568e-06	0.000144182	6156.93	-1.64219	0.0651965	0.158347	5413.82	-3.25736	4.61849e-07	7.19714e-06	5193.91	-1.03594	0.0763086	0.0997025	5226.64	-1.53081	0.0327298	0.122055
Sodaliphilus pleomorphus	536.514	-0.434474	0.14039	0.197122	365.963	-1.22218	0.0284274	0.0555771	485.394	-1.58137	0.0109595	0.0230149	431.953	-0.220574	0.640801	0.701111	454.817	-0.521888	0.203974	0.261254	399.759	-0.958539	0.00824137	0.0153667	427.979	-0.225112	0.535538	0.689405
Solibaculum mannosilyticum	323.307	-0.788512	0.0088972	0.0227991	182.039	-0.219296	0.720736	0.737695	263.136	-0.743223	0.119665	0.144056	253.726	-0.592804	0.136759	0.23427	212.249	-1.83501	0.00233258	0.00573937	186.014	-0.639595	0.152917	0.18008	179.216	0.0639148	0.887686	0.945808
Staphylococcus agnetis	76.5608	-0.780807	0.0535337	0.0872109					59.3225	-1.43296	0.0331273	0.0531968	54.8832	-0.0478646	0.940477	0.955895	56.4521	-0.68326	0.201644	0.260052	57.0794	-1.05391	0.0454374	0.06455
Streptococcus suis	117.813	-1.03916	0.0542579	0.0875816					51.4963	-1.61318	0.0639796	0.0845605	72.5207	0.57269	0.458883	0.534362	64.6874	-0.976862	0.161589	0.220632	70.5763	-1.41099	0.0628859	0.0846359	57.7726	0.798213	0.254831	0.40013
Subdoligranulum variabile	2706.46	-0.445226	0.0821049	0.124719	1921.83	-1.15433	0.00406204	0.0164486	2173.37	-0.759947	0.106951	0.129575	2352.55	-1.16589	0.012037	0.107703	2050.16	-1.67774	5.45708e-05	0.000309234	1780.67	-0.770244	0.0124544	0.021436	1843.84	-0.976682	0.0179307	0.0972607
Sutterella faecalis	52.868	-0.152657	0.829139	0.861285
Sutterella wadsworthensis	116.988	-1.4789	0.135713	0.19187	110.274	-0.756948	0.595336	0.642637	278.699	-4.03541	0.00948599	0.0208471	402.703	-2.52978	0.125075	0.221562	132.416	-1.85519	0.122163	0.175726	107.207	-1.25042	0.359411	0.397127	152.741	-0.778194	0.587014	0.728435
Tannerella forsythia									53.2038	-2.0429	0.00899157	0.020231					52.0357	-1.60207	0.00692197	0.0142243
Tannerella serpentiformis	92.6348	0.227999	0.535989	0.607059	64.496	-1.11875	0.0994836	0.143059	110.247	-1.81143	0.00657076	0.0161139	76.9216	-0.0377441	0.95094	0.961277	103.993	-2.19304	0.000169695	0.000721205	68.0459	-0.852848	0.131986	0.160718	74.2942	0.267877	0.60826	0.740671
Thomasclavelia ramosa	179.052	-1.32625	0.00127469	0.00466627	110.853	-0.777171	0.193297	0.250998	129.735	-0.772061	0.153652	0.181502	136.702	-0.396109	0.462539	0.534362	117.573	-0.1607	0.792428	0.809749	131.297	-1.3357	0.00887117	0.0162035	116.967	-0.66648	0.234041	0.380849
Variovorax paradoxus	58.3985	0.307794	0.519006	0.597732
Vescimonas coprocola	8024.92	-0.616925	0.0342222	0.0589543	5978.57	-0.466665	0.340606	0.405928	7747.2	-1.60077	0.0105851	0.0224785	8672.98	-1.55074	0.0086485	0.107703	7423.91	-3.35082	3.34615e-07	5.68845e-06	6961.5	-1.14679	0.00671773	0.0136645	6014.85	-0.0978963	0.851411	0.918088
Vescimonas fastidiosa	4055.09	-0.313103	0.191654	0.256791	2751.21	-0.343465	0.395519	0.458802	3572.84	-2.17084	0.000221832	0.00174693	3780.53	-1.24672	0.0587347	0.154524	3169.89	-3.42937	6.69892e-08	1.78957e-06	2708.94	-0.846801	0.0223033	0.0359666	2758.03	0.144627	0.754139	0.873599
Wansuia hejianensis	259.532	-1.14819	0.000214135	0.0013718	152.316	-0.473401	0.271291	0.34177	179.338	-1.3611	0.0144163	0.0286808	158.831	-0.59504	0.274179	0.371649	168.282	-1.54372	0.00728181	0.0148011	161.127	-0.849065	0.0175985	0.0289002	159.552	-0.66187	0.163408	0.324158
Wujia chipingensis	681.227	-1.36727	0.029497	0.0521283	440.33	-2.96272	0.000742516	0.00594058	414.625	-5.17873	2.90141e-07	5.48367e-05	496.687	-1.72712	0.0553763	0.153854	424.755	-3.87647	5.12549e-06	4.56412e-05	425.425	-1.12792	0.0909031	0.117911	358.792	-1.65625	0.0212944	0.103156

## Sheet: Supplementary Table S2
Supplementary Table S2. Differential taxa abundance between cancer samples and healthy controls (reference group), computed by LinDA model. baseMean - model intercept (taxa < 50 not shown), log2FoldChange - logarithm with base 2 of mean fold change, pvale and padj - model p-value and FDR-adjusted p-value.
species	breast cancer baseMean	breast cancer log2FoldChange	breast cancer pvalue	breast cancer padj	colorectal cancer baseMean	colorectal cancer log2FoldChange	colorectal cancer pvalue	colorectal cancer padj	acute myeloid leukemia baseMean	acute myeloid leukemia log2FoldChange	acute myeloid leukemia pvalue	acute myeloid leukemia padj	lung cancer baseMean	lung cancer log2FoldChange	lung cancer pvalue	lung cancer padj	lymphoid neoplasms baseMean	lymphoid neoplasms log2FoldChange	lymphoid neoplasms pvalue	lymphoid neoplasms padj	melanoma baseMean	melanoma log2FoldChange	melanoma pvalue	melanoma padj	stomach cancer baseMean	stomach cancer log2FoldChange	stomach cancer pvalue	stomach cancer padj
[Clostridium] hylemonae	227.698	0.943544	0.00133539	0.00581012	238.321	0.790201	0.137779	0.237229	142.437	2.09099	0.00106059	0.00548832	214.111	1.03446	0.0853777	0.196452	64.6951	1.93236	0.000459193	0.00146942	255.343	1.00575	0.0104361	0.0252655	177.654	0.572002	0.221442	0.384753
[Clostridium] innocuum	1031.96	0.779991	0.00288001	0.0113372	1350.79	0.513074	0.188446	0.306057	2256.54	0.085318	0.872277	0.881224	1386.49	0.448825	0.357722	0.481706	1523.08	-0.567403	0.266299	0.334776	1082.01	1.01837	0.000643537	0.00433928	982.51	0.364883	0.257079	0.404235
[Clostridium] scindens	938.528	1.05274	0.000322415	0.00222108	1486.37	0.395866	0.351751	0.482341	1369.27	0.815293	0.0987653	0.132359	1239.15	0.814124	0.0817127	0.191742	577.04	0.840829	0.0972858	0.14889	1132.17	1.11534	0.000783414	0.00513571	754.409	0.762723	0.0725187	0.201637
[Ruminococcus] gnavus	4233.47	1.32036	4.69821e-05	0.000554837	5756.95	1.06299	0.0116057	0.0421857	3295.81	1.92276	0.00411918	0.0142365	5776.87	0.987056	0.175059	0.286131	2403.77	1.19702	0.0371084	0.0666436	7469.88	0.936213	0.0119068	0.028118	4008.61	0.94626	0.0240135	0.110563
[Ruminococcus] lactaris	516.913	1.33291	0.000499535	0.00281556	566.474	1.05405	0.0828445	0.158095	200.354	2.90523	0.000240332	0.00215206	497.387	1.35476	0.039898	0.167201	155.235	2.17572	0.000240294	0.000845836	1007.26	0.79171	0.127367	0.195185	444.606	0.790888	0.1409	0.311895
[Ruminococcus] torques	1163.36	1.22148	0.000596418	0.00328693	1364.34	0.988554	0.0298665	0.0727598	387.384	3.08938	3.55181e-05	0.00049979	1130.51	1.31118	0.0358356	0.160246	428.292	1.83808	0.000297657	0.00102721	1525.25	1.23433	0.000589844	0.00421828	979.069	0.803316	0.0533864	0.169057
Acidaminococcus fermentans	67.1906	-0.466367	0.393374	0.492711																					60.4433	-1.47848	0.0446241	0.147622
Acutalibacter muris	299.99	0.723991	0.00927437	0.0279541	398.315	0.236202	0.551417	0.647561	442.403	0.504352	0.27037	0.31894	363.059	0.602211	0.0751079	0.181638	54.4923	2.1333	0.000141981	0.000520596	379.663	0.332499	0.370046	0.464526	265.323	-0.00492163	0.991035	0.991035
Adlercreutzia equolifaciens	254.27	0.576949	0.254006	0.351919	115.452	1.47529	0.100372	0.183882	72.0781	2.36958	0.0143567	0.034166	113.328	1.54351	0.105403	0.213509					169.823	1.11576	0.14664	0.216294	78.253	1.05826	0.197532	0.371665
Adlercreutzia hattorii	263.833	0.53826	0.381128	0.484717	157.123	1.48999	0.103116	0.187108	51.271	3.2024	0.00294312	0.0109395	83.5947	2.08617	0.0733422	0.181638					137.841	1.42596	0.115069	0.179843	62.8502	1.38492	0.159636	0.342218
Agrobacterium tumefaciens	60.0134	-0.825905	0.227279	0.318447	57.3412	-1.34418	0.170239	0.286437					69.4435	-1.42769	0.189037	0.300684									73.8137	-2.4777	0.00619174	0.0686035
Akkermansia muciniphila	6139.69	0.721412	0.269474	0.371276	8905.21	-1.03754	0.320702	0.461891	3575.83	1.35485	0.238402	0.286374	7650.82	-0.805269	0.406084	0.518779	1630.43	1.19585	0.197491	0.262837	2491.29	1.05746	0.185099	0.256961	2326.49	0.0590274	0.94162	0.975861
Alistipes communis	36226	0.319813	0.433488	0.525637	10500.3	2.30702	0.000751108	0.00860018	13966.1	2.60525	0.00120434	0.00570426	18922.9	1.3745	0.0567749	0.176955	4340.16	3.00583	7.5315e-07	5.09825e-06	21695.3	1.50686	0.00134425	0.00637674	18521.7	0.916876	0.0799789	0.217085
Alistipes dispar	6631.35	0.558021	0.223636	0.315389	2829.99	1.66399	0.0479779	0.104638	5035.28	1.96641	0.0140412	0.034166	8117.89	0.0624418	0.932598	0.952697	1698.3	2.05746	0.00281075	0.00668503	7748.45	0.738803	0.231385	0.310266	4472.73	0.809339	0.23158	0.389499
Alistipes finegoldii	25093.7	0.170045	0.69011	0.781495	14217.8	1.0905	0.066777	0.131827	35006.8	0.566422	0.497967	0.536063	12389.3	1.65186	0.0208386	0.127612	10248.3	1.17453	0.0443607	0.0773019	28701.3	0.276557	0.594339	0.680893	17060.3	0.410419	0.444654	0.610729
Alistipes ihumii	5293.86	0.145014	0.799076	0.865375	1321.58	2.53717	0.0114059	0.0421282	1438.11	3.58614	0.000805551	0.00466745	2354.18	1.52246	0.116295	0.231612	423.147	3.36527	9.05462e-05	0.000354136	2461.44	1.71593	0.0366255	0.0702733	2547.56	1.09298	0.125769	0.293114
Alistipes indistinctus	2720.91	0.516506	0.18903	0.280715	2361.58	0.845654	0.204402	0.322814	2579.92	1.33237	0.0392819	0.0650297	2467.72	0.566157	0.402661	0.518779	731.416	1.85236	0.0017586	0.00429879	1690.45	1.53346	0.00474925	0.0136686	1942.95	0.422294	0.39411	0.554673
Alistipes megaguti	5119.39	0.584758	0.106138	0.174319	2501.22	1.61926	0.00583708	0.0271895	3055.31	2.02914	0.00443378	0.0145576	3921.25	1.0415	0.0746425	0.181638	2155.72	1.03965	0.0400886	0.0712687	3981.3	1.22775	0.00224135	0.00881596	3865.84	0.49792	0.168645	0.343312
Alistipes onderdonkii	40504.5	0.913493	0.102947	0.170206	50433.6	0.839185	0.297081	0.438913	56911.1	1.01995	0.245326	0.292904	22191.3	2.56143	0.00113696	0.124305	36012.3	0.470951	0.506147	0.553303	34351.7	1.33158	0.0409545	0.0779456	39085.3	0.181041	0.777314	0.874983
Alistipes senegalensis	10726.4	0.154335	0.608264	0.698377	4154.63	1.41839	0.015864	0.051167	6937.55	1.75555	0.0036464	0.0130607	5351.07	1.24842	0.075904	0.18171	2329.25	1.77717	0.000471258	0.0014811	5964.7	1.10666	0.0078349	0.0198821	6259.25	0.14233	0.72134	0.83911
Alistipes shahii	53806.1	-0.0879466	0.843269	0.886147	20354.7	1.78211	0.0183139	0.0546893	14740.9	3.05103	0.000341394	0.00269018	27951.5	1.56774	0.0743107	0.181638	6266.05	3.00902	4.51326e-06	2.56237e-05	27416.2	1.49869	0.00743759	0.0191522	37734.2	0.171223	0.756468	0.862374
Alistipes sp. dk3624	885.058	0.80491	0.0821323	0.140475	599.49	1.90738	0.0122004	0.0424989	1136.91	1.61461	0.0191161	0.0404933	548.059	2.00682	0.0051675	0.124305	256.067	2.48918	0.00019461	0.000699009	558.415	2.11374	0.00265281	0.00963175	1092.48	0.0213472	0.976746	0.985389
Amedibacterium intestinale																					54.6274	1.00932	0.100269	0.162078
Anaerobutyricum hallii	800.975	1.47586	0.000184524	0.00147619	430.21	2.17502	0.000132882	0.00737981	296.762	2.93601	0.000121771	0.00133272	767.008	1.31499	0.0435545	0.167201	312.373	1.76872	0.000969395	0.00266584	757.217	1.71738	3.31997e-05	0.000957062	608.989	0.904281	0.0561724	0.173072
Anaerostipes caccae					89.3426	-0.270328	0.694234	0.764325					84.2225	-0.0951394	0.889357	0.916424									60.8348	-0.385853	0.531323	0.682138
Anaerostipes hadrus	572.772	2.00237	2.59701e-06	0.000109813	384.569	2.43576	7.74464e-05	0.00737981	121.802	4.05686	1.24549e-06	0.000147365	565.128	1.75695	0.00874157	0.124305	171.297	2.71952	5.75772e-05	0.00025334	607.19	2.12986	5.00363e-06	0.000513795	290.147	2.09911	0.00053547	0.0610435
Anaerostipes rhamnosivorans													53.3132	0.0768651	0.90754	0.931113
Anaerotruncus colihominis	1503.23	1.03296	0.000297705	0.00217149	1723.16	1.04401	0.0327915	0.077415	2286.37	1.21229	0.0370012	0.0631432	2140.09	0.779241	0.122587	0.238278	668.894	1.3958	0.0081061	0.0167844	2019.03	0.984043	0.00461973	0.0136282	1323.66	0.662419	0.126962	0.293114
Arabiibacter massiliensis	50.5214	-1.41586	0.010383	0.0292611
Bacillus cereus																					56.4801	-0.366023	0.683624	0.77194
Bacillus velezensis	70.2554	-0.302697	0.648409	0.73764																	63.37	-1.22477	0.15808	0.222065
Bacteroides caccae	7374.41	1.00672	0.0447219	0.0853156	9009.14	1.22515	0.0845422	0.15869	7097.77	1.73673	0.0522664	0.0799864	10014.3	1.28323	0.130402	0.247241	8911.68	0.130618	0.842017	0.856618	5382.66	2.21994	0.000921209	0.0055855	16353.9	-0.151399	0.798158	0.886941
Bacteroides caecimuris	1062.22	1.13077	0.0086775	0.0272408	1284.41	1.61644	0.00437772	0.0223853	1483.7	1.49878	0.0500691	0.0789089	1229.96	1.55099	0.0140243	0.124305	1944.16	0.020271	0.969086	0.974624	1202.99	2.02859	0.000267544	0.00287002	973.528	1.56761	0.00142814	0.0686035
Bacteroides cellulosilyticus	5110.06	2.06109	0.000460727	0.00265722	10031.5	2.17292	0.00332364	0.0200293	4316.98	3.34843	0.00107372	0.00548832	9587.91	2.32003	0.0153527	0.124305	9189.08	1.02938	0.136389	0.195158	6345.57	2.92853	2.57908e-05	0.000957062	7335.4	1.57067	0.0142046	0.0899624
Bacteroides coprosuis	60.3867	1.00045	0.0536028	0.0984703									78.8825	1.00154	0.167645	0.277846	68.1672	0.412304	0.439745	0.509179					55.9113	1.39426	0.0147921	0.0911512
Bacteroides eggerthii	3667.24	1.41936	0.0146345	0.035582	6228.07	1.30249	0.0621502	0.12376	8244.3	0.819014	0.344369	0.392143	6383.83	1.0419	0.212615	0.329345	4719.6	0.496476	0.413214	0.488092	6258.5	1.57103	0.0119144	0.028118	5833.86	0.905298	0.199558	0.371665
Bacteroides faecis	3761.23	1.12991	0.0183585	0.0417698	3277.67	1.62766	0.00273024	0.016898	3892.06	1.44484	0.0741004	0.10427	4258.02	1.20584	0.0896386	0.196725	3917.08	0.438323	0.410707	0.488092	3202.28	2.15409	0.000384558	0.00372606	3224.52	1.11571	0.0192983	0.104762
Bacteroides faecium	636.519	1.08405	0.0172581	0.04	795.726	1.58938	0.00511892	0.0250733	776.538	1.81257	0.0240921	0.0479408	805.268	1.37655	0.0223291	0.1323	1162.65	-0.153342	0.788471	0.810857	773.664	1.89746	0.000445345	0.00389265	627.65	1.41501	0.00399531	0.0686035
Bacteroides fragilis	16822.4	1.3256	0.00470495	0.0164342	36984.8	0.639958	0.332093	0.468506	43310.3	0.806886	0.387512	0.436227	37293.6	0.35984	0.599368	0.682934	56342.9	-0.852232	0.198621	0.262837	22158.3	1.84242	0.0013601	0.00637674	21101.1	1.06267	0.0555096	0.173072
Bacteroides helcogenes	709.919	1.03951	0.00996155	0.0283961	561.654	1.95339	0.000599685	0.00836598	961.228	1.50964	0.0382963	0.0639353	1030.09	0.926833	0.0887725	0.196725	702.487	0.537665	0.32674	0.402142	636.56	2.08329	3.5553e-05	0.000957062	634.108	1.24896	0.00425876	0.0686035
Bacteroides heparinolyticus	582.554	0.927007	0.0157698	0.037605	358.976	2.21496	0.00031122	0.00737981	384.114	2.44254	0.00590102	0.0181641	904.003	0.731853	0.157728	0.268931	507.74	0.611263	0.235285	0.302264	491.12	2.05982	2.81395e-05	0.000957062	476.417	1.24836	0.00282822	0.0686035
Bacteroides humanifaecis	6693.7	1.02274	0.0912317	0.152875	6247.54	2.27023	0.000647248	0.00836598	6537.69	2.4142	0.0339304	0.0617126	6575.7	1.89773	0.0202172	0.127612	5721.98	1.09388	0.103579	0.157155	7105.84	2.13107	0.000511523	0.00389418	6768.26	1.37746	0.00776858	0.071383
Bacteroides intestinalis	965.453	1.42026	0.00848063	0.0269641	1125.56	2.21765	0.000822698	0.00885771	1544.79	2.38901	0.00679577	0.0193338	1503.47	1.6091	0.044533	0.167201	1420.39	0.836162	0.179072	0.246224	999.708	2.61395	0.000129325	0.00179533	1422.77	1.17354	0.0671001	0.191235
Bacteroides luhongzhouii	475.745	1.57878	0.00116907	0.00536905	576.951	2.11865	0.00206148	0.0152284	703.279	1.79686	0.0470183	0.0765504	654.815	1.71792	0.0107663	0.124305	1231.1	-0.182046	0.766336	0.800045	630.53	2.14284	0.00025949	0.00287002	545.14	1.64289	0.00425399	0.0686035
Bacteroides nordii	931.501	0.954301	0.0167471	0.0391819	1716.65	0.419493	0.466537	0.587016	1091.47	1.50741	0.0371808	0.0631432	1196.82	0.865511	0.140811	0.253277	1317.5	0.0155103	0.977439	0.977439	965.606	1.69827	0.00134614	0.00637674	1070.66	0.588384	0.225432	0.384753
Bacteroides ovatus	20626.6	1.34003	0.00437419	0.0157217	23040.8	1.73377	0.00439885	0.0223853	26650.6	1.65344	0.0591096	0.0875533	20383.4	1.65091	0.0232849	0.133986	41943.4	-0.225856	0.714456	0.752959	23611.6	1.86604	0.00292879	0.0103669	21777.2	1.43939	0.00665903	0.0690117
Bacteroides salyersiae	1858.36	1.0507	0.0143531	0.0352434	1785.34	1.73981	0.00246053	0.0163414	2285.66	1.46288	0.0534866	0.0810528	2001.72	1.33285	0.0551852	0.175128	3544.18	-0.508974	0.394399	0.472205	2461.22	1.33331	0.0295169	0.0595384	2519.43	0.546341	0.294296	0.4329
Bacteroides sp. A1C1	4054.81	1.07831	0.0960437	0.159858	3287.16	2.60878	0.000120345	0.00737981	4601.62	2.03751	0.0907699	0.125047	4549.43	1.44446	0.141066	0.253277	4489.73	0.751346	0.298068	0.369436	3483.21	2.64555	9.5107e-05	0.00149635	4627.62	1.24146	0.0254726	0.110563
Bacteroides sp. CACC 737	3267.21	1.29997	0.0185635	0.0418522	3062.43	2.26499	0.00100712	0.00967534	3392.23	2.37099	0.0273463	0.0523031	3006.32	2.13977	0.00506887	0.124305	3164.7	1.07359	0.0806592	0.129055	2999.65	2.44603	0.000214681	0.00262816	3699.02	1.18637	0.0260315	0.110563
Bacteroides sp. D2	372.507	1.80703	0.0032419	0.0121817	483.377	2.34946	0.00132424	0.0116635	1097.29	1.17011	0.15075	0.194103	283.748	2.85617	0.00279807	0.124305	1259.25	-0.588354	0.422096	0.495259	499.327	2.38754	0.000477884	0.00389418	483.131	1.87133	0.0103605	0.0715815
Bacteroides sp. DH3716P	5361.71	0.619111	0.141822	0.221207	5400.71	1.26402	0.0181691	0.0546893	4369.51	1.88607	0.0332128	0.0611488	3778.79	1.80034	0.0158047	0.124305	5130.71	0.412328	0.475109	0.536313	4379.82	1.83025	0.00108204	0.00584408	4146.21	1.18495	0.00855026	0.071383
Bacteroides sp. HF-162	6258.93	0.986271	0.0557154	0.100701	4934.32	2.40105	0.000256874	0.00737981	5564.85	2.23258	0.031332	0.0587847	5317.12	1.97461	0.0106329	0.124305	5218.13	1.16269	0.0457972	0.0790226	4347.42	2.60341	6.87919e-05	0.00124884	5525.76	1.48574	0.00431059	0.0686035
Bacteroides sp. M10	751.624	1.34571	0.0114974	0.0309594	887.271	1.82105	0.00677294	0.029827	887.089	1.96938	0.0347647	0.0617126	608.093	2.27335	0.0054289	0.124305	1872.01	-0.478328	0.47358	0.536313	969.666	1.9806	0.000990475	0.00570127	960.931	1.30497	0.044675	0.147622
Bacteroides sp. PHL 2737	4471.28	-0.62039	0.547974	0.638017	1851.96	3.51656	0.00181165	0.0138289	2890.92	2.58988	0.0836969	0.116938	873.211	3.13259	0.058985	0.176955	4237.02	1.40049	0.116442	0.172216	1090.28	3.35394	0.00746609	0.0191522	4996.58	1.18799	0.203353	0.371665
Bacteroides sp. ZJ-18									92.3209	0.523668	0.696367	0.722023
Bacteroides stercoris	10237.2	1.56232	0.00946831	0.0279541	8228.55	1.69272	0.0167474	0.0525364	19223.7	2.19722	0.0519271	0.0799864	18899.1	0.979745	0.274442	0.396062	10425.9	1.05947	0.126492	0.183989	10915.7	2.09348	0.00253836	0.0093602	8278.18	1.2384	0.0646083	0.186464
Bacteroides thetaiotaomicron	21233.5	1.16342	0.00932863	0.0279541	33098.9	1.26703	0.0295245	0.0727001	28476.4	1.81346	0.0523769	0.0799864	26216.3	1.47449	0.0451513	0.167201	57596.9	-0.458584	0.468471	0.536313	27078.2	1.80481	0.0034668	0.0113634	28557.7	0.703184	0.166573	0.342218
Bacteroides uniformis	137824	1.23791	0.0132802	0.0335998	130591	2.34229	0.000223069	0.00737981	126334	2.45378	0.0176345	0.0381757	124438	2.05103	0.0126031	0.124305	130184	1.1351	0.072473	0.117021	108510	2.65507	6.53129e-06	0.000513795	114289	1.52985	0.00824422	0.071383
Bacteroides xylanisolvens	19125.5	1.05604	0.0107985	0.0297559	20781.2	1.62254	0.00576376	0.0271895	29429.6	1.26082	0.162659	0.206734	18422.4	1.62578	0.0282336	0.142369	29967.4	0.0637334	0.912543	0.923032	15845.8	2.21404	0.000488089	0.00389418	15656.7	1.38547	0.00540819	0.0686035
Bacteroides zhangwenhongii	1684.76	1.06498	0.0254859	0.054786	1695.59	1.36673	0.0164948	0.0524627	2460.46	1.46337	0.0718697	0.101859	1875.54	1.10317	0.0956011	0.200509	1821.75	0.398472	0.475368	0.536313	1685.02	1.65997	0.00746369	0.0191522	1584.2	0.820236	0.107358	0.268196
Bacteroides zoogleoformans	603.297	1.01827	0.00311051	0.0118678	371.332	2.08539	0.000529618	0.00836598	488.882	2.03073	0.0103204	0.0267515	902.373	0.675104	0.182792	0.296724	479.514	0.799566	0.0960077	0.14889	493.02	2.00176	4.22994e-05	0.000957062	512.364	1.1222	0.00631874	0.0686035
Barnesiella viscericola	1796.03	1.11181	0.000933387	0.0046296	1228.8	1.87142	0.000354489	0.00737981	1859.06	1.56362	0.0238946	0.0479408	3159.29	0.397803	0.46542	0.559922	1314.24	0.897125	0.0584753	0.0976177	1426.55	1.97839	5.18912e-05	0.00102053	1654.88	0.972283	0.00557157	0.0686035
Bifidobacterium adolescentis	2330.86	-0.912368	0.282953	0.387692	265.44	1.33553	0.32476	0.464813	209.722	4.12767	0.00121614	0.00570426	310.093	1.88116	0.22542	0.344674	84.8498	2.87537	0.00691327	0.0148382	1073.93	-0.563853	0.585638	0.674198	581.564	-0.687154	0.566738	0.706099
Bifidobacterium animalis	60.5491	-1.9909	0.0397511	0.0776242
Bifidobacterium bifidum	149.021	-2.06746	0.0466466	0.0883081	55.2364	-0.478821	0.717172	0.782059													60.7712	-1.65259	0.177512	0.247886
Bifidobacterium breve	328.118	-0.527888	0.33508	0.44202	70.7229	1.05371	0.273023	0.411331	142.415	0.946422	0.342723	0.392143	416.368	-1.54826	0.10172	0.207824					243.617	-0.908725	0.228999	0.308822	126.425	-0.223532	0.765012	0.867775
Bifidobacterium catenulatum	141.632	-0.499295	0.474188	0.568109																	76.1857	0.1324	0.874695	0.917698
Bifidobacterium dentium	73.9242	-0.180762	0.796245	0.865375	53.366	1.24996	0.222337	0.348734					696.771	-3.18744	0.0033282	0.124305					124.413	-1.06274	0.204086	0.276806	232.375	-2.23941	0.0169263	0.0984608
Bifidobacterium longum	7290.28	-0.140111	0.804196	0.867133	1983.72	1.37812	0.133593	0.231763	2760.79	2.30343	0.00696801	0.0193338	4444.63	0.700985	0.462305	0.559295	1075.33	1.86526	0.0328362	0.0601997	5262.27	0.210928	0.733796	0.80174	2136.8	0.818683	0.261768	0.408789
Bifidobacterium pseudocatenulatum	233.255	-0.627716	0.407291	0.505041																	55.4178	1.55503	0.116533	0.180932	52.4365	0.747007	0.450663	0.613587
Bifidobacterium pseudolongum	51.0198	-1.52019	0.00525786	0.0181104
Blautia argi	133.083	1.20659	0.000901443	0.0045624	157.457	0.72254	0.186122	0.30604	68.8015	2.13095	0.00279261	0.0107871	155.34	0.843611	0.165525	0.277846	54.3676	1.44967	0.012794	0.0255881	164.047	1.29477	0.00323964	0.0110805	113.927	0.652992	0.194931	0.371665
Blautia hansenii	176.372	1.30105	0.000125828	0.00115576	158.747	1.47636	0.0119087	0.0424989	83.3907	2.82633	2.221e-05	0.00039776	183.394	1.21915	0.0481473	0.168407	72.4227	1.74834	0.00165053	0.00417634	238.27	1.2469	0.0047422	0.0136686	159.334	0.859261	0.0607863	0.181561
Blautia liquoris					50.0316	0.510612	0.454031	0.574438					53.6849	0.72821	0.330533	0.452811
Blautia obeum	1833.92	1.74384	1.72048e-07	4.26678e-05	1965.1	1.19202	0.00256896	0.0163414	957.591	2.65149	4.91396e-05	0.000605031	2598.82	0.954881	0.0718208	0.181638	1091.95	1.30565	0.00861059	0.0174191	2668.89	1.24587	0.000506162	0.00389418	1922.4	0.611874	0.109818	0.269231
Blautia producta	257.234	1.48192	1.04523e-06	6.48042e-05	440.395	0.672403	0.109345	0.194108	365.041	1.03257	0.0947045	0.128668	377.214	0.858973	0.0896468	0.196725	186.377	1.08439	0.0335086	0.0607992	388.259	1.26873	0.000923027	0.0055855	267.613	0.818334	0.0573416	0.174318
Blautia pseudococcoides	154.814	1.30375	2.65676e-06	0.000109813	171.114	1.15635	0.0122486	0.0424989	146.678	1.46212	0.0200926	0.0416657	196.884	0.94677	0.0387365	0.166919	77.581	1.41223	0.006609	0.0145398	202.398	1.04329	0.00723151	0.0191522	137.205	0.751453	0.0880479	0.230746
Blautia sp. NBRC 113351	149.315	1.11537	0.000276472	0.00207773	213.663	0.449759	0.368587	0.499446	142.154	1.60873	0.019031	0.0404933	197.282	0.55879	0.35024	0.477051	118.68	0.546656	0.339797	0.415308	135.007	1.52124	0.00129548	0.00637674	141.061	0.499238	0.241115	0.397731
Blautia sp. SC05B48	1144.49	1.62339	3.69899e-06	0.00013105	904.213	1.94951	0.000311891	0.00737981	444.995	3.19577	4.02098e-05	0.000528089	1335.45	1.40496	0.0277773	0.142369	315.695	2.68452	1.22406e-05	6.33634e-05	1355.04	1.77013	5.38609e-06	0.000513795	752.29	1.54158	0.0047726	0.0686035
Blautia wexlerae	2290.06	1.62555	6.77083e-05	0.000688616	1766.46	1.78578	0.0017483	0.0138055	1345.54	2.41487	0.000546202	0.00384292	2925.46	1.00406	0.0869688	0.19646	1326.27	1.33952	0.015484	0.0302799	3011.43	1.43977	0.000971922	0.00570127	1312.96	1.66176	0.00208426	0.0686035
Butyricimonas faecalis	1343.21	0.504644	0.119906	0.19185	1172	0.397563	0.501261	0.614718	1121.4	1.48057	0.0312793	0.0587847	1028.24	0.802344	0.272367	0.396062	598.203	0.943179	0.0543419	0.0919632	1140.72	0.938691	0.111247	0.175434	1784.86	-0.569508	0.226127	0.384753
Butyricimonas virosa	1620.91	1.22537	0.0126973	0.0328015	3024.54	0.00367458	0.995889	0.995889	856.428	2.35624	0.0160499	0.0355263	2630.53	0.488272	0.530807	0.622778	558.9	2.01004	0.0077967	0.0163359	2203.34	0.995736	0.15137	0.2174	4939.62	-1.4824	0.0292823	0.121389
Butyrivibrio crossotus	543.08	1.22933	0.000891153	0.0045624	289.911	1.90321	0.000653882	0.00836598	104.186	3.76838	1.16661e-05	0.000287278	664.182	0.969229	0.1868	0.299133	68.8001	3.33049	3.75135e-08	5.07875e-07	474.015	1.38562	0.000370188	0.00372606	277.457	1.05753	0.0249767	0.110563
Butyrivibrio fibrisolvens	52.4956	1.00253	0.0267572	0.0567161																	53.8994	1.32677	0.0187142	0.0405189
Caproicibacter fermentans	118.203	0.108904	0.775898	0.851428	75.0592	0.202833	0.775014	0.833231	77.5063	1.15843	0.0873163	0.121136	55.8313	0.916192	0.256302	0.37729					91.8174	0.148878	0.803376	0.857904	71.4109	-0.828699	0.212138	0.373632
Caproicibacterium amylolyticum	98.7919	-0.0305607	0.938332	0.953715					51.9395	1.12422	0.141449	0.18454									68.598	0.224116	0.712946	0.788847	68.4079	-1.128	0.0715466	0.20139
Caproicibacterium lactatifermentans	69.8768	0.0211694	0.96223	0.966126																	50.0224	0.354613	0.57682	0.667301
Caproiciproducens sp. NJN-50	135.478	-0.312922	0.43166	0.525637	79.7885	-0.0740313	0.919947	0.936301	71.9131	0.921484	0.219226	0.269922	67.9911	0.312919	0.692109	0.765429					94.7201	-0.0611078	0.920002	0.952283	74.1149	-0.826095	0.203668	0.371665
Chordicoccus furentiruminis	171.047	0.735523	0.0194923	0.0435503	165.784	0.371815	0.501975	0.614718	74.2947	2.32174	0.000862236	0.00485316	152.661	0.74335	0.207478	0.325644					141.93	0.792656	0.152272	0.2174	132.04	-0.0187586	0.971084	0.985389
Christensenella minuta	161.233	0.340798	0.389711	0.4906	114.919	0.141593	0.841711	0.888258	81.8495	1.58745	0.0357684	0.0621833	146.896	0.219639	0.750302	0.80828					196.295	0.139806	0.782066	0.84664	122.421	-0.637406	0.304258	0.441852
Citrobacter braakii																	73.7205	-6.04225	2.77527e-07	2.13763e-06
Citrobacter freundii									164.815	-3.32424	0.0197742	0.0414416					374.781	-6.07121	1.57328e-07	1.31856e-06					51.4409	-2.52431	0.0317164	0.126866
Citrobacter portucalensis																	54.7316	-5.56402	9.23763e-07	5.80651e-06
Cloacibacillus porcorum					95.0877	-1.68823	0.0616224	0.12376
Clostridioides difficile	8027.59	1.07498	1.17509e-05	0.000206411	8235.75	1.00345	0.00361543	0.0212291	6235.02	1.77947	0.000621802	0.0040599	8624.52	1.06631	0.0336483	0.156365	2417.77	1.95181	6.18007e-05	0.000262637	9756.04	0.98098	0.00104832	0.00584408	5858.81	0.78838	0.0172738	0.0984608
Clostridium cadaveris	209.851	0.222602	0.555095	0.643288	192.392	0.31747	0.5643	0.65931	78.5896	1.787	0.0154035	0.0348791	213.819	-0.0960247	0.878085	0.909997					211.563	0.418369	0.397844	0.491576	130.902	0.0157038	0.976467	0.985389
Clostridium perfringens													80.6972	-0.428417	0.694377	0.765429					54.9742	0.904246	0.297353	0.383472
Clostridium sp. M62/1	1702.71	1.15702	5.83681e-06	0.000161362	2082	0.829769	0.0268715	0.0691412	1829.5	1.38815	0.0145682	0.034166	2384.67	0.713822	0.148388	0.262447	566.076	1.72662	0.0013498	0.00354575	2076.45	0.973014	0.00178031	0.00724402	1364.45	0.890201	0.0394745	0.140628
Clostridium sp. SY8519	137.203	0.998386	0.00295903	0.0114663	119.876	1.17448	0.025847	0.0688252	58.9477	2.39061	0.000566857	0.00385072	140.303	0.943388	0.0972389	0.202155					186.644	0.809051	0.0326943	0.0648392	95.9372	0.826147	0.051269	0.164638
Collinsella aerofaciens	8115.72	0.0984673	0.831875	0.877894	5022.65	0.466655	0.624229	0.700728	1298.1	3.56073	0.000767858	0.00458388	4549.48	1.14828	0.239018	0.36081	254.929	4.47633	2.18298e-06	1.32484e-05	9709.43	-0.101738	0.87341	0.917698	5635.2	-0.346648	0.620457	0.744548
Collinsella stercoris	85.1627	-0.531452	0.289998	0.395162					69.9906	0.573626	0.454581	0.497514									97.4792	-0.501952	0.429701	0.522729	58.6804	-1.06349	0.133118	0.301276
Coprobacter fastidiosus	263.502	2.63349	5.01071e-07	6.21328e-05	381.386	2.00007	0.0102816	0.0392415	249.806	3.18783	0.000466724	0.00340535	535.224	1.46253	0.06098	0.179644	174.475	2.5076	0.00110269	0.00298574	241.104	3.13063	4.46088e-05	0.000957062	421.222	0.839066	0.204717	0.371665
Coprobacter secundus	236.475	1.45621	0.000436469	0.00257725	167.888	2.04529	0.000591958	0.00836598	240.678	1.56427	0.0359842	0.0621833	278.834	1.25744	0.0632909	0.181638	209.669	1.08228	0.0320842	0.0594403	264.876	1.75665	0.00113757	0.00584408	335.358	0.278419	0.590835	0.720376
Coprococcus catus	762.984	1.4457	1.24846e-05	0.000206411	697.463	1.36495	0.00593657	0.0271895	234.226	3.40442	5.80921e-06	0.000171754	801.597	1.21212	0.0344678	0.157093	178.165	2.54124	1.48759e-05	7.48048e-05	1054.56	1.1297	0.00146158	0.00663335	720.703	0.918923	0.0482928	0.157297
Coprococcus comes	9867.65	1.33727	1.08521e-05	0.000206411	9632.83	1.09913	0.0304889	0.0734943	2500.26	3.31891	0.000638867	0.0040599	7245.31	1.65381	0.0143854	0.124305	1999.37	2.64986	6.6055e-05	0.000270365	12740.1	1.13161	0.00164868	0.00707432	8371.29	0.73604	0.127273	0.293114
Coprococcus eutactus	414.587	1.25395	0.000426658	0.00257725	182.25	2.2105	0.000657588	0.00836598	75.1037	3.75394	6.10292e-06	0.000171754	315.798	1.68976	0.00973828	0.124305					392.446	1.44719	0.000581849	0.00421828	195.782	1.34749	0.00974055	0.071383
Coprococcus sp. ART55/1	694.52	1.22171	0.00241046	0.010084	352.824	1.98614	0.00141215	0.0119771	372.179	2.36284	0.000267434	0.00220807	570.573	1.72584	0.0278081	0.142369	83.7334	3.34822	6.68529e-08	7.86007e-07	656.3	1.41332	0.00354549	0.0114621	357.696	1.25461	0.0336001	0.129845
Cupriavidus taiwanensis	50.2487	-0.815818	0.185381	0.278634									85.7471	-1.66428	0.0678655	0.181638					59.847	-1.14954	0.139585	0.208494
Desulfovibrio desulfuricans	77.7315	1.09659	0.0135342	0.0335998	122.181	0.111232	0.878295	0.914225	61.399	2.25262	0.0066502	0.019266	70.1313	1.36048	0.0781532	0.185223					84.8238	1.16775	0.0510087	0.0928593	104.693	-0.263515	0.651822	0.770028
Desulfovibrio fairfieldensis					77.1468	-0.466874	0.541039	0.647561
Desulfovibrio piger	234.53	0.839652	0.187316	0.279845	570.106	-0.775758	0.42091	0.548429	144.387	2.61303	0.00645475	0.019266	332.685	1.13426	0.251004	0.376505	72.1842	1.85653	0.0320016	0.0594403	290.633	1.03963	0.189667	0.260602	451.489	-0.992764	0.22573	0.384753
Desulfovibrio sp. 86					54.3949	-0.660878	0.380083	0.511994
Desulfovibrio vulgaris					108.207	-0.107259	0.897511	0.925811	52.3552	2.40214	0.00687799	0.0193338									50.962	1.68716	0.0279925	0.0569503	58.6508	0.0329432	0.968601	0.985389
Dialister succinatiphilus	59.6995	-0.601841	0.432093	0.525637	52.9425	-0.759904	0.472426	0.591178					87.9836	-2.1746	0.0695511	0.181638
Dorea formicigenerans	611.008	1.54413	1.34271e-05	0.000208119	613.241	1.42906	0.000637841	0.00836598	162.824	3.58525	2.99217e-06	0.000147365	635.177	1.39467	0.0179681	0.125248	235.716	1.94975	0.000532572	0.00164443	771.894	1.48792	0.000138595	0.00181713	427.202	1.31437	0.0120504	0.080579
Dorea longicatena	1605.73	1.66099	1.09023e-05	0.000206411	1427.23	1.61082	0.000351289	0.00737981	349.733	3.89327	1.87011e-06	0.000147365	1365.96	1.72132	0.01184	0.124305	437.212	2.48499	4.30176e-05	0.00019924	2167.32	1.43818	0.00112156	0.00584408	1200.59	1.26225	0.0167681	0.0984608
Duncaniella dubosii	297.243	0.512902	0.107509	0.175409	166.809	1.58335	0.0070142	0.0303067	172.257	1.97653	0.00476543	0.01539	361.326	0.436069	0.314119	0.440193	159.158	0.900495	0.0700366	0.114134	243.062	1.47019	0.0033762	0.0112223	243.62	0.356087	0.388612	0.550333
Duodenibacillus massiliensis	50.2808	1.10798	0.167727	0.256768	165.301	-1.7208	0.117729	0.205801					160.211	-1.01251	0.447478	0.555859					84.0055	-0.320036	0.753307	0.819265	133.986	-2.07838	0.0378165	0.139898
Dysosmobacter welbionis	17133.4	0.565497	0.0720642	0.124978	12357.9	1.31108	0.00251516	0.0163414	41744.1	0.161389	0.75677	0.776477	17865.3	0.589627	0.311189	0.440193	5572.01	1.60667	0.0135059	0.0267082	16895.2	0.999331	0.00843865	0.0209634	15938.7	0.435069	0.286559	0.429838
Eggerthella guodeyinii	58.8037	-1.49568	0.00745818	0.0240211
Eggerthella lenta	1058.81	0.307972	0.45227	0.54448	962.352	0.760851	0.295915	0.438913	947.848	0.951672	0.235554	0.284688	672.307	1.02909	0.139732	0.253277	468.511	0.785178	0.261776	0.331458	1071.99	0.739431	0.121205	0.186957	523.532	1.09421	0.0382066	0.139898
Emergencia timonensis					58.9079	-1.29542	0.162907	0.276339
Enterobacter cloacae	60.0746	-2.47232	0.000388466	0.00247025	62.8565	-2.13669	0.0228987	0.0639487	80.1065	-1.61837	0.128007	0.168115					196.3	-4.4989	7.84293e-07	5.11243e-06	67.1639	-1.65162	0.0819545	0.135254
Enterobacter hormaechei									81.4328	-0.926033	0.52798	0.559204					547.192	-6.04395	2.7935e-07	2.13763e-06	65.2238	-1.18715	0.361674	0.456444
Enterocloster asparagiformis	1070.58	1.17684	2.40463e-05	0.000331305	2596.29	0.227318	0.6073	0.690851	3304.76	0.155544	0.764821	0.780672	1935.87	0.5566	0.255316	0.37729	764.85	0.866651	0.108474	0.163174	1528.59	1.15479	0.0011391	0.00584408	1389.37	0.488032	0.232601	0.389499
Enterocloster bolteae	1057.44	1.47582	3.8362e-05	0.000475689	4692.17	-0.338894	0.609397	0.690851	6375.5	-0.811433	0.185046	0.230722	2592.13	0.203796	0.757987	0.812864	2317.47	-0.434992	0.505244	0.553303	1932.9	1.06895	0.0121803	0.0284608	1818.97	0.337743	0.482869	0.651445
Enterocloster clostridioformis	456.635	1.36379	6.22945e-05	0.000671835	1716.69	-0.324895	0.609145	0.690851	1763.06	-0.375995	0.526344	0.559204	916.775	0.275141	0.593354	0.679347	702.018	-0.180373	0.768225	0.800045	688.51	1.03588	0.00401683	0.0124733	556.431	0.534085	0.250635	0.399614
Enterococcus faecium	393.224	0.862408	0.00737645	0.0240211	267.602	1.23171	0.061636	0.12376	671.911	0.674214	0.165824	0.209406	489.736	0.517228	0.402289	0.518779	378.987	0.137128	0.782736	0.810362	423.675	0.761793	0.129267	0.196819	381.288	0.0446486	0.935841	0.974301
Escherichia albertii					151.403	-3.1719	0.00825961	0.03439					62.3613	-2.3925	0.0746633	0.181638	793.118	-6.59928	1.2448e-10	4.38169e-09					141.321	-3.4101	0.00103237	0.0686035
Escherichia coli	16526.4	-0.111906	0.849324	0.888744	45323.2	-1.84338	0.0419321	0.0941416	23421.8	0.54163	0.484996	0.527869	61437.7	-2.29371	0.00402401	0.124305	142338	-4.13402	1.07431e-07	1.05044e-06	26503.4	-0.532769	0.463759	0.549985	43544.6	-2.12615	0.00445416	0.0686035
Escherichia fergusonii					77.4626	-3.9439	0.00402049	0.0221633									469.749	-6.94455	6.04223e-11	2.65858e-09					58.649	-3.4886	0.00290313	0.0686035
Escherichia marmotae																	314.526	-7.0514	2.29977e-11	2.43141e-09
Escherichia sp. E4742																	177.465	-6.39718	8.70165e-10	2.55248e-08
Ethanoligenens harbinense	160.458	0.0867481	0.818327	0.871009	131.218	-0.122354	0.854008	0.897101	130.494	0.915677	0.143973	0.186597	101.191	0.552627	0.450316	0.555859					115.456	0.425521	0.459777	0.549936	110.554	-0.795955	0.195133	0.371665
Eubacterium callanderi					71.094	-0.0897806	0.907034	0.92728	63.7943	0.34367	0.643681	0.670927	72.351	0.373774	0.58195	0.672791					73.5921	0.0502198	0.939316	0.96382
Eubacterium hominis	360.197	0.844894	0.00245647	0.010084	348.415	0.9893	0.0282453	0.0707594	166.612	2.39754	0.000660074	0.00406358	363.445	1.09498	0.028033	0.142369	55.3954	2.7524	2.31682e-06	1.3592e-05	376.186	1.091	0.000614549	0.00426569	243.067	0.745407	0.0965183	0.244513
Eubacterium limosum	89.0776	0.839725	0.0135483	0.0335998	83.0013	0.606069	0.306013	0.449212	55.1989	1.93174	0.00438406	0.0145576	114.178	0.773933	0.0844567	0.196238					70.8118	1.02169	0.076819	0.128577	81.2474	-0.252626	0.642083	0.762473
Eubacterium maltosivorans	194.586	0.325955	0.417355	0.514946	150.7	0.554536	0.42629	0.548429	271.381	0.647181	0.250036	0.296729	135.382	1.11683	0.0995674	0.205195	53.8886	1.06763	0.0969382	0.14889	194.156	0.0247992	0.968412	0.980881	144.53	-0.310639	0.594143	0.720556
Eubacterium sp. c-25	137.16	1.12298	0.000705188	0.00372099	158	0.891921	0.0843711	0.15869	180.023	0.84288	0.202369	0.250734	131.9	1.20239	0.0306695	0.151431	69.0235	1.15379	0.0414638	0.0729762	168.922	0.952187	0.0591753	0.105003	111.98	0.573533	0.244245	0.397731
Eubacterium sp. MSJ-33	213.795	0.889071	0.0519026	0.0967808	89.7944	1.57402	0.0594772	0.122705					231.284	0.504995	0.482016	0.574059					169.523	1.36363	0.0164533	0.0368906	118.41	0.432508	0.500876	0.670747
Eubacterium ventriosum	322.867	1.65761	0.000124669	0.00115576	196.014	2.22079	0.000268585	0.00737981	100.782	3.36483	3.17441e-05	0.000481046	363.968	1.2293	0.0655522	0.181638	88.0914	2.27831	7.08554e-05	0.000283422	410.925	1.30945	0.00716441	0.0191522	219.242	1.33702	0.020208	0.107149
Faecalibacterium duncaniae	8726.71	0.859706	0.00619288	0.0207545	6413.87	1.22716	0.0203302	0.0574767	4085.11	2.3897	0.00168809	0.00719994	5487.28	1.52093	0.0209994	0.127612	1860.31	2.23643	0.000387923	0.00126434	10050.5	0.768115	0.0165695	0.0368906	5949.13	0.758777	0.0429041	0.147622
Faecalibacterium prausnitzii	69568.8	0.917296	0.0041799	0.0152444	60212.7	1.35004	0.00850468	0.0347781	42438.9	1.92615	0.00212221	0.00853215	56699.7	1.35444	0.0372636	0.163546	19877.9	1.86423	0.00144149	0.00373092	94259.7	0.732699	0.0439075	0.0822395	53090.5	0.804045	0.0379415	0.139898
Faecalibacterium sp. HTF-F	4129.78	0.868697	0.00553695	0.0188105	2600.55	1.35694	0.0194021	0.0569627	1564.88	2.65219	0.00136824	0.00626843	2828.49	1.34681	0.0440997	0.167201	689.4	2.52879	0.000125256	0.00047924	4393.55	0.902909	0.0272141	0.0563379	2091.91	1.07572	0.0239647	0.110563
Faecalibacterium sp. I2-3-92	4099.88	0.841557	0.00989454	0.0283961	3436.47	1.15184	0.0384922	0.088147	1214.09	3.26158	0.000373625	0.00283093	2571.83	1.83983	0.00512099	0.124305	1273.26	1.82868	0.00167468	0.00417634	5101.93	0.720051	0.0436619	0.0822395	2629.6	0.903285	0.0642615	0.186464
Faecalibacterium sp. I3-3-33	3690.98	0.712954	0.0207376	0.0455126	2458.77	1.23925	0.0236051	0.064848	1657.4	2.1034	0.00362228	0.0130607	2951.9	0.968341	0.122658	0.238278	894.191	1.83147	0.00168477	0.00417634	5017.22	0.223423	0.495739	0.582062	2403.19	0.627938	0.176232	0.355583
Faecalibacterium sp. I3-3-89	3626.96	1.06783	0.000981195	0.0047713	3671.1	0.931726	0.0542004	0.114925	1544.2	2.27749	0.00114864	0.00565706	2240.9	1.61326	0.0155967	0.124305	857.763	2.03102	0.000867895	0.00250409	4769.56	0.613776	0.110001	0.175407	2313.54	1.1029	0.0401655	0.140888
Faecalibacterium sp. I4-1-79	5383.87	0.696637	0.0336658	0.0690011	3343.28	1.26662	0.0280163	0.0707594	2204.01	2.16975	0.00491891	0.0156294	4768.05	0.760746	0.156823	0.268931	1400.46	1.71996	0.00287457	0.00674565	7413.93	0.127132	0.715311	0.788847	3452.73	0.508747	0.29383	0.4329
Faecalibacterium sp. I4-3-84	6369.78	0.887681	0.00469564	0.0164342	5783.43	1.0333	0.0392929	0.0890898	3493.27	2.06419	0.0119359	0.0297641	4806.71	1.31453	0.0537972	0.175128	1546.36	1.92741	0.00124741	0.00332643	6126.24	1.05823	0.00294316	0.0103669	4758.21	0.756127	0.122977	0.293114
Faecalibacterium sp. IP-1-18	6957.54	0.717032	0.0242507	0.0527558	4981.53	1.19597	0.0343362	0.0794242	2578.62	2.65564	0.00287827	0.0109042	5980.6	1.02848	0.118283	0.233609	1697.61	1.98469	0.00324728	0.00752002	9362.25	0.435815	0.201961	0.275508	6185.77	0.293434	0.545419	0.687047
Faecalibacterium sp. IP-3-29	4873.09	0.719713	0.0203967	0.045164	3167.7	1.25136	0.018389	0.0546893	1046.59	3.46145	0.000269004	0.00220807	3179.95	1.25897	0.0460762	0.168001	948.632	2.19559	0.000542706	0.00164683	5084.65	0.792775	0.0215937	0.0463284	3189.36	0.660592	0.0795145	0.217085
Faecalitalea cylindroides	579.129	1.15182	0.000382291	0.00247025	434.527	1.39927	0.00406489	0.0221633	428.858	1.97885	0.00399318	0.0140474	550.187	1.16836	0.0109324	0.124305	183.449	1.9427	0.000312763	0.00103861	609.515	1.25087	0.00223536	0.00881596	365.574	0.978111	0.0435257	0.147622
Flavonifractor plautii	13225	0.670045	0.0560355	0.100701	13081.6	0.832012	0.0617834	0.12376	39427.4	-0.440927	0.409482	0.45834	16679.9	0.188051	0.748031	0.80828	10536.8	0.227268	0.709664	0.752414	15687.4	0.690603	0.0739413	0.125541	8413.29	0.942528	0.0259029	0.110563
Flintibacter sp. KGMB00164	1471.79	0.836727	0.000656566	0.00353975	1608.76	0.860177	0.0134199	0.0451934	2280.89	0.819134	0.056735	0.0853191	1690.43	0.826426	0.0613973	0.179644	378.769	2.08299	0.00031009	0.00103861	1754.48	0.8574	0.00247197	0.00928709	1116.85	0.768599	0.0386559	0.139898
Gordonibacter pamelaeae	317.795	-0.0554673	0.909647	0.939969	169.823	0.867523	0.315309	0.45991	201.956	1.12896	0.169542	0.212738	116.818	1.33038	0.153977	0.266369					250.596	0.224168	0.706497	0.788847	88.0813	1.17314	0.0911519	0.233513
Gordonibacter urolithinfaciens	131.417	0.157204	0.746075	0.826012	116.224	0.377241	0.623596	0.700728	120.971	0.634468	0.416747	0.46235	72.7573	0.824696	0.381388	0.502161					119.636	-0.036522	0.959351	0.980116
Homo sapiens	1447.14	0.904616	0.000144588	0.00123647	1348.03	0.882998	0.0109088	0.0409527	1935.74	0.748963	0.0700078	0.100668	2063.32	0.237681	0.389666	0.510226	979.192	0.539252	0.0692926	0.113977	1497.36	1.04124	0.000111644	0.00164675	1158.57	0.574018	0.0228546	0.110563
Hoylesella buccalis	591.101	0.126355	0.76209	0.839992	239.302	1.61737	0.0199483	0.0574767	100.873	3.57726	0.000145632	0.001466	858.408	-0.0828186	0.87928	0.909997	190.767	1.281	0.0214226	0.0409823	358.927	1.5219	0.00421552	0.0129203	505.01	0.406221	0.263951	0.409393
Hoylesella enoeca	67.4637	-0.202835	0.739583	0.822496									117.898	-1.67957	0.0926587	0.197105
Hungatella hathewayi	913.657	1.24559	6.23073e-05	0.000671835	2192.47	0.062174	0.897446	0.925811	2030.49	0.392848	0.447699	0.492719	1768.85	0.51491	0.366806	0.488388	733.843	0.703946	0.180565	0.246352	1621.45	0.726619	0.0551816	0.098658	1386.11	0.00899344	0.981848	0.986173
Hungatella xylanolytica					50.0937	0.294114	0.658982	0.729019					61.2631	0.312359	0.6531	0.733577
Intestinimonas butyriciproducens	5633.85	0.481822	0.0584651	0.104312	6243.73	0.342901	0.448967	0.571186	7621.07	0.922604	0.0962897	0.129925	4920.22	1.0562	0.0335293	0.156365	1202.34	2.00315	0.000615658	0.00183654	5524.01	0.734832	0.0366119	0.0702733	4235.47	0.125596	0.779042	0.874983
Klebsiella aerogenes																	65.3902	-5.42217	9.02439e-09	1.58829e-07
Klebsiella michiganensis																	67.266	-5.52262	1.05425e-07	1.05044e-06
Klebsiella oxytoca																	60.3834	-5.30489	1.47867e-07	1.30123e-06
Klebsiella pneumoniae	359.535	-1.29006	0.114456	0.184318	527.229	-1.75524	0.113104	0.199238	921.754	-2.76476	0.0345938	0.0617126	651.543	-1.70241	0.220978	0.340076	5300.25	-6.06669	2.38059e-08	3.49154e-07	1173.32	-2.52913	0.0257795	0.0543212	924.615	-3.09824	0.00199766	0.0686035
Klebsiella quasipneumoniae																	141.347	-6.3047	2.40733e-09	5.42988e-08
Klebsiella variicola																	85.9138	-6.70521	2.52665e-09	5.42988e-08
Lachnoclostridium phocaeense	343.391	0.963622	6.94169e-05	0.000688616	350.346	0.954086	0.0139166	0.0461869	695.551	0.252516	0.524744	0.559204	444.992	0.645912	0.0668767	0.181638	134.678	1.40664	0.00394967	0.00902782	450.06	0.795021	0.00393533	0.0123832	248.164	0.883313	0.00623143	0.0686035
Lachnospira eligens	530.525	2.66893	8.5331e-07	6.48042e-05	483.432	2.53667	0.00118299	0.0108362	105.447	4.63628	2.15745e-05	0.00039776	476.579	2.81187	0.000609128	0.124305	160.986	3.19064	2.23667e-05	0.000109349	884.226	1.99919	0.000848711	0.0054134	398.403	1.73564	0.00852648	0.071383
Lacrimispora saccharolytica	127.084	1.09688	0.00110989	0.00519345	182.449	0.103434	0.859565	0.898814	84.5965	2.10997	0.00233918	0.00921636	138.638	1.14137	0.0483193	0.168407					150.723	0.852586	0.0974208	0.158561	120.609	-0.0333346	0.954465	0.984433
Lacrimispora sphenoides					63.7332	0.0590995	0.926731	0.939033					94.0573	0.0208771	0.970081	0.978221									54.2434	-0.377177	0.50407	0.670747
Lacrimispora xylanolytica					59.2255	-0.0447605	0.942468	0.950771
Longicatena caecimuris	173.724	0.82178	0.0380659	0.0749234	124.204	1.13072	0.0896499	0.166909	98.7166	2.02446	0.00558002	0.0174486	171.936	0.813594	0.142679	0.254248	52.7768	1.66665	0.00675912	0.0146865	186.101	0.91248	0.0621048	0.108568	96.9109	0.606221	0.331782	0.475763
Maliibacterium massiliense	281.058	0.589628	0.0828876	0.140795	278.836	0.371632	0.545856	0.647561	274.791	1.19808	0.0499636	0.0789089	237.301	0.74923	0.315539	0.440193					329.483	0.422582	0.378135	0.472169	199.349	0.0290203	0.958527	0.984433
Marvinbryantia formatexigens	311.727	1.04073	8.99756e-06	0.000206411	369.073	0.744894	0.0711214	0.139203	259.803	1.75923	0.00169801	0.00719994	419.687	0.673659	0.0554204	0.175128	97.0849	1.83517	0.000141764	0.000520596	383.706	0.995721	0.00230506	0.00891794	259.06	0.660545	0.0613167	0.181561
Massilistercora timonensis	442.954	1.05367	3.48914e-05	0.000455424	412.948	1.10345	0.023787	0.064848	807.836	0.483489	0.226001	0.276536	647.048	0.447787	0.256224	0.37729	140.806	1.71914	0.000922472	0.00261863	545.94	0.916007	0.00169398	0.00713891	335.414	0.858595	0.0123696	0.080579
Megasphaera elsdenii	88.1745	-0.518533	0.384033	0.485919	50.551	-0.251093	0.753432	0.813849													50.6078	0.0812731	0.904234	0.940085
Megasphaera stantonii	78.1233	-0.217063	0.621278	0.710032					53.7362	0.580461	0.417758	0.46235	64.2891	-0.576028	0.471557	0.56444					68.527	0.028676	0.964486	0.980881	59.8139	-0.807727	0.20825	0.371665
Monoglobus pectinilyticus	112.714	1.1291	0.00212215	0.00907401	94.9465	1.18333	0.0540736	0.114925	86.9592	1.34682	0.0485674	0.0777869	124.675	1.20061	0.0131922	0.124305					101.159	1.23475	0.0262106	0.0547408	102.481	0.269527	0.583598	0.720318
Muribaculum gordoncarteri	260.287	0.109646	0.785361	0.858015	118.33	1.3073	0.0511968	0.110605	135.669	1.81753	0.00916756	0.0247399	434.126	-0.174297	0.682894	0.75984	78.7113	1.3419	0.0205581	0.0397608	205.768	1.11528	0.0331458	0.0651866	224.05	-0.0974636	0.817725	0.889868
Muribaculum intestinale	213.694	0.0271828	0.943303	0.954854	108.8	0.580157	0.43952	0.562291	107.634	1.7502	0.016747	0.0366572	313.48	-0.348883	0.526868	0.621233					140.001	0.717127	0.268733	0.350392	147.168	-0.370641	0.522918	0.681287
Novisyntrophococcus fermenticellae	86.2108	0.825836	0.044099	0.0847794	103.559	0.364747	0.546676	0.647561					98.2532	0.90555	0.132703	0.249608					60.8299	1.64486	0.00605937	0.0170239	75.6731	0.0856958	0.880007	0.937577
Odoribacter splanchnicus	9293.36	1.47998	0.000316847	0.00222108	9515.21	1.2057	0.0262081	0.0689844	3438.4	3.54303	0.000106414	0.00123316	8863.21	1.50326	0.0201122	0.127612	4699.47	1.66525	0.00570531	0.0127106	10256.2	1.51719	0.0136385	0.0309488	14461.5	0.0774683	0.87983	0.937577
Olsenella timonensis	100.618	-1.03797	0.0509916	0.0958023	62.3584	-0.640789	0.425254	0.548429	65.6507	0.394751	0.614874	0.64431									67.0429	-0.734796	0.263245	0.345356
Ornithobacterium rhinotracheale	893.417	-0.0650059	0.895708	0.929438	297.844	2.45554	0.000850959	0.00885771	782.741	1.64294	0.0350853	0.0617126	1028.06	0.307947	0.589822	0.678582	220.496	2.21275	0.000965972	0.00266584	548.999	1.41729	0.0319032	0.0638064	512.107	1.26509	0.00958337	0.071383
Oscillibacter hominis	3619	0.584378	0.00940179	0.0279541	3437.66	0.664279	0.0425177	0.0945296	3037.22	1.46479	0.0074065	0.020265	3165.35	0.822382	0.069778	0.181638	494.124	2.65068	7.0521e-06	3.76112e-05	3144.49	0.928792	0.00331776	0.0111856	2338.88	0.585574	0.151434	0.328828
Oxalobacter aliiformigenes																					97.3333	-0.879463	0.461387	0.549936
Parabacteroides chongii	282.374	0.890727	0.0164635	0.0388853	219.827	1.4724	0.00959015	0.0372228	379.474	1.19621	0.0648261	0.094598	399.322	0.675854	0.197027	0.311302	268.678	0.527659	0.284476	0.35509	331.266	1.30558	0.00173258	0.0071735	418.196	0.0803096	0.849177	0.915669
Parabacteroides distasonis	18506.5	1.57107	0.000173429	0.00143368	48351.9	0.668012	0.187099	0.30604	27064.5	1.83069	0.0377677	0.0635917	25078.9	1.48624	0.053515	0.175128	73733.9	-0.912902	0.084187	0.133486	21410.7	2.11251	0.000430424	0.00389265	36495.8	0.405125	0.398222	0.557022
Parabacteroides faecis	233.746	0.887971	0.00656793	0.0217179	140.505	1.55877	0.00514605	0.0250733	362.078	0.738599	0.273592	0.32082	355.889	0.159018	0.746105	0.80828	377.564	-0.44966	0.380635	0.460767	222.4	1.27737	0.0030895	0.0107224	282.683	0.0962132	0.807848	0.886941
Parabacteroides goldsteinii	918.974	1.18701	0.0040983	0.0151698	1139.35	1.15948	0.033257	0.0777128	1286.24	1.46325	0.04823	0.0777869	1710.69	0.633429	0.321106	0.442454	1174.14	0.394277	0.488612	0.544277	991.818	1.68926	0.00247918	0.00928709	1427.53	0.292848	0.533102	0.682138
Parabacteroides johnsonii	14535.7	0.571876	0.0712673	0.124467	13585.3	0.844292	0.047712	0.104638	19037.9	1.23237	0.0715399	0.101859	13821.1	0.9322	0.113525	0.228012	12252.4	0.35457	0.498353	0.551636	14068.8	1.13063	0.00619085	0.0171887	15272.5	0.248935	0.51262	0.675592
Parabacteroides merdae	29854.6	1.04927	0.0117346	0.0309594	31101.3	1.31766	0.00641469	0.0288032	29811.2	2.09638	0.025374	0.0494918	32049.8	1.52818	0.0269864	0.142369	35639.5	0.490275	0.382228	0.460767	23510.8	2.20123	0.000394709	0.00372606	55947.4	-0.046893	0.922172	0.967942
Parabacteroides sp. CT06	1546.37	1.32544	0.0176055	0.0404275	2578.94	1.35846	0.0316806	0.0755715	1795.66	2.23386	0.00643774	0.019266	1563.09	1.95101	0.0108944	0.124305	2595.71	0.348688	0.549143	0.596599	1341.74	2.48434	0.000222725	0.00262816	2789.51	0.372296	0.51883	0.679846
Parafannyhessea umbonata	93.847	-1.0835	0.0346029	0.0697121	65.5155	-0.777904	0.331762	0.468506													91.0128	-0.996102	0.111504	0.175434
Paraprevotella clara	2426.15	0.191702	0.714993	0.798731	1567.36	0.906331	0.261989	0.402654	1149.1	2.21927	0.026747	0.0516584	4679.71	-0.731486	0.412242	0.522467	902.534	0.880678	0.195086	0.2621	1804.68	0.913602	0.263407	0.345356	2069.26	0.0655628	0.925488	0.967942
Paraprevotella xylaniphila	1499.08	0.398077	0.341464	0.448058	772.867	1.77673	0.0156535	0.051167	937.441	2.26404	0.00987433	0.0259366	2804.88	-0.152899	0.835585	0.876255	620.76	1.20765	0.0483866	0.0826799	1212.95	1.38504	0.0443015	0.0823241	1238.38	0.371342	0.5392	0.682986
Parolsenella catena	84.5171	-1.18376	0.0296916	0.0618784
Parolsenella massiliensis	83.7384	-0.882171	0.0912281	0.152875	53.234	-0.563433	0.486058	0.603919													74.6956	-0.958175	0.150965	0.2174
Petrimonas mucosa	156.33	-0.273222	0.481319	0.573881									181.55	-0.720835	0.236523	0.359333					74.4422	1.26873	0.0276327	0.0567071	108.171	-0.396314	0.452117	0.613587
Phascolarctobacterium faecium	162.36	2.31596	0.0152498	0.0367179	514.988	1.68887	0.226837	0.353372	219.721	3.54016	0.0222726	0.045234	176.161	3.90159	0.0162134	0.124305	118.649	2.74151	0.0280626	0.0531076	1225.93	1.03695	0.403497	0.495965	371.094	0.835164	0.506002	0.670747
Phascolarctobacterium sp. Marseille-Q4147	141.139	-0.627913	0.359123	0.467051									71.2075	-0.849086	0.432629	0.545389					58.1701	-0.669041	0.439792	0.532262	101.296	-2.41875	0.00603968	0.0686035
Phascolarctobacterium succinatutens	185.595	-1.0559	0.179022	0.272378	81.9276	-1.25116	0.26834	0.409666					51.2615	0.402205	0.7404	0.80828					62.4719	-0.221222	0.794784	0.855414	146.384	-2.62112	0.00725825	0.071383
Phocaeicola coprophilus	3735.69	0.58786	0.181984	0.275196	1831.33	1.35305	0.013335	0.0451934	1840.66	1.92064	0.0153273	0.0348791	3670.85	0.394253	0.534295	0.623783	1525.88	1.03764	0.0587925	0.0976177	3542.7	1.00152	0.0727425	0.1244	3156.95	0.202392	0.664132	0.780526
Phocaeicola dorei	21544.2	1.49657	0.00248033	0.010084	26784	1.83745	0.00439171	0.0223853	31921.9	1.86328	0.0655621	0.0949687	25470.9	1.59498	0.0576047	0.176955	38011.9	0.349788	0.631658	0.682036	21336.1	2.49971	4.39849e-05	0.000957062	28337.8	1.50345	0.0213228	0.108036
Phocaeicola salanitronis	2109.68	1.01282	0.0115492	0.0309594	942.924	1.87561	0.00165761	0.0135569	1795.29	1.53343	0.0518958	0.0799864	3556.15	-0.0202756	0.974094	0.978221	1286.97	0.74695	0.16164	0.225782	1532.62	1.89373	0.00159593	0.00697481	1698.93	1.08716	0.0298297	0.121449
Phocaeicola vulgatus	76536.2	1.6663	0.00120466	0.00543191	102919	1.92706	0.00236871	0.0163414	97402.8	2.21604	0.0210372	0.04317	100854	1.84646	0.016967	0.125248	108988	0.874583	0.205934	0.266503	96661.3	2.54285	2.84351e-05	0.000957062	132783	0.915268	0.13346	0.301276
Porphyromonas gingivalis	192.291	0.699539	0.0116365	0.0309594	116.103	1.10974	0.0565134	0.117733	157.814	1.61546	0.0157648	0.0352916	352.3	-0.188213	0.671377	0.750549	127.995	0.577309	0.186465	0.252446	140.274	1.27374	0.0104916	0.0252655	186.876	-0.145923	0.741014	0.853289
Porphyromonas somerae	980.642	0.235758	0.565033	0.651758	780.672	1.06473	0.0793003	0.152603	690.29	1.98241	0.015087	0.0348791	1435.18	0.160578	0.768935	0.817209	644.809	0.619937	0.259679	0.331184	599.921	1.78778	0.0015646	0.00696692	777.318	0.736836	0.140228	0.311895
Porphyromonas sp. oral taxon 275	50.7727	-1.07341	0.0659226	0.115949									54.4228	-1.78708	0.0494809	0.169956
Prevotella bivia	68.1552	-0.573738	0.434498	0.525637									53.1565	0.259179	0.827225	0.871343									51.071	-1.18183	0.245506	0.397731
Prevotella bryantii	111.321	-0.866639	0.211701	0.305243									226.986	-1.91852	0.0477015	0.168407					93.0601	-0.310342	0.72098	0.791401	98.6838	-1.09984	0.179627	0.359254
Prevotella communis	199.963	-0.581693	0.296663	0.39985	86.9832	0.210641	0.804605	0.856998					283.472	-1.11951	0.184272	0.297091					114.715	0.292155	0.69988	0.786532	150.301	-0.75791	0.277641	0.419219
Prevotella copri	4517.23	-0.920802	0.202332	0.295166	1376.82	0.537318	0.644447	0.7164	312.91	3.79721	0.000148833	0.001466	4846.69	-1.02006	0.31575	0.440193	965.467	0.36966	0.647005	0.694347	4162.95	-0.446635	0.632443	0.721047	3516.33	-1.43747	0.0824999	0.218721
Prevotella corporis	196.009	-1.27584	0.0348561	0.0697121	54.5823	0.898048	0.346479	0.48087					275.933	-0.88488	0.318078	0.440844					71.9281	0.668377	0.426033	0.520952	86.9976	-0.296844	0.730161	0.845059
Prevotella dentalis	374.428	-0.783726	0.164669	0.253652	113.196	0.24688	0.791167	0.846623	72.3079	1.71175	0.0575023	0.0858178	457.616	-1.43159	0.140103	0.253277					195.698	-0.0628423	0.935879	0.96382	246.411	-0.94453	0.208654	0.371665
Prevotella denticola	302.831	-0.31945	0.533365	0.626893	179.183	-0.0053814	0.994878	0.995889	111.552	1.05195	0.233085	0.283443	565.366	-1.30389	0.0915342	0.197105	92.3987	0.299249	0.656716	0.700497	235.06	-0.107991	0.879631	0.918553	213.191	-0.715949	0.327485	0.472573
Prevotella fusca	55.4836	-0.784552	0.241172	0.336015									69.6916	-1.81231	0.0870392	0.19646
Prevotella intermedia	625.477	0.410565	0.294505	0.39911	408.218	1.06559	0.0565531	0.117733	316.447	2.01661	0.00183288	0.00752246	947.058	0.0136912	0.980303	0.980303	344.031	0.676307	0.1389	0.197148	408.377	1.50886	0.00365954	0.011671	507.404	0.488991	0.188661	0.370817
Prevotella jejuni	151.934	-0.132037	0.817798	0.871009	57.7372	0.880026	0.333478	0.468506					108.801	0.840004	0.376244	0.498155	69.9843	0.511221	0.429522	0.500634	78.8724	1.12507	0.150113	0.2174	106.599	-0.176801	0.809139	0.886941
Prevotella melaninogenica	711.895	0.345819	0.524178	0.619029	309.236	1.2032	0.173586	0.288053	157.177	3.1333	0.00107139	0.00548832	1092.89	-0.270671	0.761762	0.813233	259.974	1.0299	0.132902	0.191728	633.358	0.794861	0.245853	0.327804	539.073	0.17698	0.791779	0.884929
Prevotella multiformis	109.939	-0.576913	0.359705	0.467051									228.958	-2.36484	0.0162593	0.124305					62.8139	-0.0194057	0.981642	0.981642	78.5358	-0.630873	0.440498	0.608688
Prevotella nigrescens	161.768	-0.564666	0.312031	0.41829	85.2246	-0.906502	0.349662	0.482341					200.551	-1.55079	0.128533	0.245663					65.893	0.200626	0.817075	0.868602	92.4992	-1.40958	0.10822	0.268196
Prevotella oris	68.4754	-0.0914085	0.889305	0.92667	51.0688	-0.82274	0.407328	0.536082					108.76	-1.88215	0.0931469	0.197105									56.8742	-1.03964	0.247709	0.397731
Prevotella ruminicola	157.608	-1.19295	0.0638562	0.113117	62.5948	-0.892112	0.384764	0.515268					233.181	-2.45946	0.016193	0.124305					95.9938	-0.916518	0.304523	0.390584	107.345	-1.52011	0.0819942	0.218721
Prevotella sp. E13-17	106.893	-1.08098	0.109558	0.177584									179.947	-2.51855	0.0177979	0.125248					66.3987	-0.573403	0.532376	0.621984	72.5398	-1.10367	0.213036	0.373632
Prevotella sp. E15-22	136.286	-1.36749	0.0256257	0.054786	53.601	-0.655174	0.487882	0.603919					219.093	-2.38292	0.0129714	0.124305					58.4423	0.0265414	0.974971	0.981642	85.4709	-1.19984	0.142603	0.312631
Prevotella sp. E2-28	79.153	-0.950891	0.148429	0.230065									89.9613	-1.43514	0.162831	0.275649									54.3153	-0.709471	0.386049	0.55012
Prevotella sp. E9-3	173.302	-0.415401	0.404585	0.504207	58.0862	0.975199	0.23384	0.36182					309.518	-0.833689	0.172105	0.283256					127.816	0.368238	0.562971	0.654489	164.067	-0.75394	0.201148	0.371665
Prevotella sp. oral taxon 299													88.9979	-1.33153	0.153432	0.266369
Prevotella sp. oral taxon 475	114.973	-0.51295	0.366329	0.47306									180.038	-1.90442	0.0442572	0.167201					55.4587	0.208008	0.79742	0.855414	69.0537	-0.939842	0.247433	0.397731
Prevotella sp. Rep29	295	-0.0923081	0.810909	0.870586	99.2128	1.23882	0.103767	0.187108	98.0256	2.01837	0.00427903	0.014534	461.74	-0.410825	0.444028	0.555859	61.1248	1.56276	0.00836338	0.0171158	169.826	1.0975	0.051321	0.0928593	221.266	-0.270134	0.63176	0.754142
Proteiniphilum saccharofermentans													59.1471	-1.67585	0.0332635	0.156365
Pseudobutyrivibrio xylanivorans																					56.7206	1.6917	0.00446367	0.0133345
Pseudomonas aeruginosa	476.152	-2.63625	0.0004277	0.00257725	540.999	-2.64495	0.0175826	0.0544109	253.086	0.142877	0.894562	0.899126	349.856	-2.09426	0.069044	0.181638	149.677	-1.48115	0.109417	0.163198	352.3	-2.02151	0.0351617	0.0685799	333.18	-2.11351	0.0230639	0.110563
Pseudomonas fluorescens	94.3061	-0.0305619	0.953679	0.961432	94.7872	-0.518859	0.522254	0.632083					147.588	-1.0331	0.211334	0.329345					54.3032	0.558661	0.449813	0.541612	86.1787	-0.949501	0.166228	0.342218
Pseudomonas putida	141.412	-0.0584286	0.921491	0.945255	111.157	-0.53344	0.549162	0.647561	61.055	1.98838	0.0247532	0.0487638	173.748	-0.426164	0.629104	0.713386					116.885	-0.289208	0.710494	0.788847	91.3125	-0.808196	0.297352	0.434592
Pseudoprevotella muciniphila	132.696	-0.447844	0.368148	0.47306	80.5363	-0.760542	0.360176	0.490954					184.806	-1.5141	0.0698695	0.181638					67.9284	-0.0208083	0.978832	0.981642	71.5216	-0.605823	0.42714	0.593829
Pusillibacter faecalis	3493.11	0.631318	0.0107789	0.0297559	3477.1	0.790415	0.0268284	0.0691412	4813.67	1.24397	0.0143012	0.034166	3069.12	0.959515	0.0436246	0.167201	785.869	2.19559	0.00071913	0.00210945	3918.2	0.838058	0.00700109	0.0189915	2923.19	0.584454	0.166606	0.342218
Pyramidobacter piscolens	67.7429	0.174484	0.714164	0.798731	121.866	-0.536033	0.514285	0.626443					61.916	0.275546	0.717222	0.786952									65.299	-0.383165	0.555924	0.696432
Qiania dongpingensis	210.234	1.11786	5.85589e-06	0.000161362	231.491	1.01468	0.00743018	0.0315095	194.328	1.64459	0.00108652	0.00548832	219.336	1.08773	0.0146243	0.124305	65.3119	1.95187	3.69967e-05	0.000175984	230.098	1.24794	8.07387e-05	0.00136102	149.425	0.869804	0.0261859	0.110563
Rhizobium leguminosarum	82.6243	-0.608725	0.376841	0.481734	83.7603	-1.34355	0.171362	0.286437	60.7951	0.923065	0.348639	0.394723	102.003	-1.47391	0.167389	0.277846					91.8686	-1.27512	0.152362	0.2174	109.209	-2.33939	0.00893193	0.071383
Riemerella anatipestifer	122.368	0.475934	0.223825	0.315389	55.9924	1.69407	0.00909424	0.0365365	118.689	1.28752	0.0935538	0.127987	104.878	0.557888	0.407143	0.518779	59.8094	0.944103	0.0936157	0.14711	64.5736	1.73819	0.0043736	0.0132329	99.0211	0.485076	0.270742	0.417088
Roseburia hominis	6809.83	0.783771	0.0129194	0.033031	6421.08	0.821144	0.0731491	0.141959	3372.69	2.50465	2.35013e-06	0.000147365	4297.32	1.5222	0.0197497	0.127612	1410.25	2.46366	1.43729e-07	1.30123e-06	7128.71	1.00274	0.00531945	0.0151252	4566.25	0.622938	0.12051	0.2923
Roseburia intestinalis	6691.31	1.51133	1.75079e-05	0.00025541	5694.07	1.82672	2.5575e-05	0.00585666	2666.95	3.16266	3.16817e-05	0.000481046	6892.37	1.50537	0.0423335	0.167201	2345.83	2.29371	6.26748e-05	0.000262637	13548.6	0.860138	0.0597982	0.105316	4245.35	1.51786	0.00452045	0.0686035
Roseburia sp. NSJ-69	273.689	1.62546	1.17047e-05	0.000206411	195.696	1.98743	0.00101401	0.00967534	72.9279	3.4919	1.36596e-05	0.000298994	299.367	1.25627	0.0637434	0.181638	53.9475	3.05972	5.44379e-06	2.99408e-05	427.372	1.21218	0.0126952	0.0290881	186.715	1.36842	0.0100187	0.071383
Ruminococcus albus	86.3182	0.63964	0.123531	0.196383									54.2396	1.16475	0.137644	0.253277					63.4179	0.997863	0.104573	0.167885	58.5619	0.321392	0.587628	0.720318
Ruminococcus bicirculans	1064.34	1.7394	0.00279555	0.0111822	360.088	2.11109	0.0242092	0.0652224	261.585	3.61252	0.00171775	0.00719994	530.578	2.23193	0.0237444	0.133986	56.5908	4.51557	9.37252e-08	1.03098e-06	938.216	1.48754	0.0701024	0.12076	849.141	0.550011	0.52736	0.682138
Ruminococcus bovis	52.5817	1.67297	0.00110294	0.00519345																	70.3896	1.08018	0.0803603	0.133557
Ruminococcus champanellensis	395.777	0.700639	0.0316585	0.0654275	291.212	0.311165	0.634653	0.708954	264.516	1.875	0.00156017	0.00698532	247.328	1.31506	0.0507256	0.171742					301.559	0.797753	0.155036	0.219093	267.199	-0.141756	0.819615	0.889868
Ruminococcus gauvreauii	80.8236	0.889862	0.00988602	0.0283961	77.1008	0.71762	0.202126	0.321436					97.1597	0.521193	0.357077	0.481706					61.4256	1.28536	0.0177299	0.0387431	66.5665	0.206051	0.683684	0.799384
Ruthenibacterium lactatiformans	8757.41	0.441589	0.204106	0.296014	8989.71	0.813361	0.19042	0.307086	17856.1	0.131214	0.813424	0.826003	7904.09	0.869226	0.153311	0.266369	5762.66	0.458132	0.47888	0.536834	9309.3	0.687477	0.131375	0.198399	6502.91	0.50214	0.273717	0.418842
Salmonella enterica	1222.74	-0.6463	0.215746	0.3075	974.982	-0.753344	0.392681	0.522814	923.343	0.901473	0.310579	0.359906	1121.54	-0.757639	0.405744	0.518779	2048.75	-1.89131	0.00439415	0.009915	1575.03	-0.746057	0.24868	0.329711	911.994	-1.05553	0.125308	0.293114
Schaalia odontolytica	155.572	-0.487028	0.331441	0.439559	107.522	0.392355	0.600246	0.690736	191.683	-0.434258	0.592723	0.624419	374.418	-1.27458	0.0414905	0.167201					103.48	0.552625	0.389095	0.483297	156.341	-0.830438	0.185324	0.367426
Selenomonas sputigena	105.948	-0.008965	0.983709	0.983709	105.52	0.0837463	0.901952	0.92622	51.0396	1.51675	0.034959	0.0617126	156.85	-0.547763	0.361075	0.483473					60.48	1.18465	0.0515448	0.0928593	72.6706	-0.14976	0.802619	0.886941
Sellimonas intestinalis	219.913	1.27699	0.000140743	0.00123647	212.722	1.29155	0.00954594	0.0372228	223.408	1.40238	0.0396695	0.065124	312.159	0.651918	0.27574	0.396062	153.051	0.788286	0.153487	0.21611	244.967	1.23664	0.00137802	0.00637674	184.395	0.743181	0.0897678	0.23258
Shigella boydii																	193.598	-6.60896	2.77665e-09	5.42988e-08
Shigella dysenteriae																	413.856	-7.1773	2.76297e-11	2.43141e-09
Shigella flexneri					79.1453	-3.67025	0.0201683	0.0574767	51.7922	-1.44541	0.335515	0.386529	95.9115	-4.35984	0.00595656	0.124305	1070.54	-7.819	4.62855e-11	2.65858e-09					147.714	-4.69584	0.000393386	0.0610435
Shigella sonnei																	96.5492	-6.47013	1.58568e-08	2.53709e-07
Simiaoa sunii	7285.57	1.15664	0.0121718	0.0317748	3108.46	2.21868	0.00255538	0.0163414	1611.32	3.74382	5.14568e-06	0.000171754	5224.01	1.64219	0.0651965	0.181638	826.452	3.25736	4.61849e-07	3.25141e-06	8381.49	1.03594	0.0763086	0.128577	3132.17	1.53081	0.0327298	0.128662
Slackia heliotrinireducens	61.508	-1.04097	0.0378666	0.0749234
Sodaliphilus pleomorphus	789.61	0.434474	0.14039	0.220358	441.382	1.22218	0.0284274	0.0707594	577.404	1.58137	0.0109595	0.0276798	981.802	0.220574	0.640801	0.723189	462.391	0.521888	0.203974	0.265921	680.655	0.958539	0.00824137	0.0206911	634.016	0.225112	0.535538	0.682138
Solibaculum mannosilyticum	372.281	0.788512	0.0088972	0.0275813	439.988	0.219296	0.720736	0.782221	559.594	0.743223	0.119665	0.158215	445.554	0.592804	0.136759	0.253277	86.842	1.83501	0.00233258	0.00562375	395.081	0.639595	0.152917	0.2174	324.386	-0.0639148	0.887686	0.94136
Sorangium cellulosum	60.4257	-0.712152	0.19578	0.287298	52.3298	-0.490658	0.524436	0.632083					56.1936	-0.561476	0.487256	0.577399					56.0632	-0.465675	0.491436	0.579895
Staphylococcus agnetis	88.6302	0.780807	0.0535337	0.0984703	101.385	0.140376	0.826734	0.876491	78.2132	1.43296	0.0331273	0.0611488	140.61	0.0478646	0.940477	0.956623	51.3187	0.68326	0.201644	0.264847	90.9699	1.05391	0.0454374	0.0837753	77.0856	-0.0723932	0.903886	0.954102
Stenotrophomonas maltophilia	91.4557	-0.772009	0.21337	0.305872	94.4997	-0.858385	0.318449	0.461549	93.0583	0.588578	0.495185	0.535997	107.937	-1.00382	0.287462	0.410413					104.862	-1.0206	0.18993	0.260602	66.0242	-1.02302	0.2068	0.371665
Streptococcus suis	114.024	1.03916	0.0542579	0.0989409	69.1436	0.942636	0.277177	0.41486	59.9219	1.61318	0.0639796	0.0940596	285.657	-0.57269	0.458883	0.559295					87.8186	1.41099	0.0628859	0.109126	173.961	-0.798213	0.254831	0.403483
Streptomyces lydicus	54.2624	-2.63064	0.000349774	0.00234443
Streptomyces venezuelae	96.2562	-0.670669	0.318306	0.424408	74.4896	-0.363883	0.71457	0.782059	91.8717	0.329781	0.74217	0.765484	94.2281	-0.868506	0.449659	0.555859					102.908	-1.0249	0.273006	0.354008	69.096	-1.02072	0.293885	0.4329
Stutzerimonas stutzeri	59.5756	-1.23036	0.0418734	0.0811297	68.053	-1.17981	0.147703	0.252418					85.1372	-1.46019	0.0907958	0.197105
Subdoligranulum variabile	3953.63	0.445226	0.0821049	0.140475	2429.5	1.15433	0.00406204	0.0221633	4568.68	0.759947	0.106951	0.142361	2776.88	1.16589	0.012037	0.124305	935.441	1.67774	5.45708e-05	0.000246268	3454.56	0.770244	0.0124544	0.0288161	1622.39	0.976682	0.0179307	0.0997124
Sutterella faecalis	94.5933	0.152657	0.829139	0.877894	132.733	-0.842503	0.421685	0.548429					99.224	0.327226	0.798013	0.844326					71.1246	0.164403	0.874924	0.917698	101.05	-1.26082	0.207717	0.371665
Sutterella megalosphaeroides	62.3289	-0.0606043	0.926198	0.945255	100.693	-1.69878	0.107701	0.192684	56.5028	-0.0563975	0.959905	0.959905	146.909	-2.20525	0.072238	0.181638	52.7467	-1.2201	0.177206	0.245577	68.4414	-1.04452	0.309213	0.394456	101.567	-2.60144	0.00987027	0.071383
Sutterella wadsworthensis	83.4774	1.4789	0.135713	0.214375	183.612	0.756948	0.595336	0.688545	60.5038	4.03541	0.00948599	0.0252532	184.685	2.52978	0.125075	0.240999	53.4257	1.85519	0.122163	0.179172	149.103	1.25042	0.359411	0.456027	154.219	0.778194	0.587014	0.720318
Tannerella forsythia	98.6222	-0.167605	0.7132	0.798731									145.262	-0.484043	0.45335	0.556704					60.8638	0.93301	0.14134	0.209788	81.2539	-0.681931	0.275606	0.418921
Tannerella serpentiformis	215.79	-0.227999	0.535989	0.627006	83.5692	1.11875	0.0994836	0.183724	111.815	1.81143	0.00657076	0.019266	198.46	0.0377441	0.95094	0.963132					124.665	0.852848	0.131986	0.198399	154.895	-0.267877	0.60826	0.733774
Thermocaproicibacter melissae	72.872	0.0399162	0.924655	0.945255
Thomasclavelia ramosa	142.023	1.32625	0.00127469	0.00564504	182.006	0.777171	0.193297	0.309545	270.439	0.772061	0.153652	0.196555	275.12	0.396109	0.462539	0.559295	153.535	0.1607	0.792428	0.810857	172.126	1.3357	0.00887117	0.0218083	127.607	0.66648	0.234041	0.389499
Variovorax paradoxus	143.773	-0.307794	0.519006	0.615854	110.123	-0.436218	0.589648	0.685429	98.0363	0.834076	0.293447	0.342065	98.8867	0.147009	0.866991	0.905185					92.5466	0.295454	0.675027	0.765896	109.08	-0.952563	0.165285	0.342218
Veillonella parvula													62.0484	-0.943224	0.559321	0.6498
Vescimonas coprocola	10407.6	0.616925	0.0342222	0.0695665	12173.3	0.466665	0.340606	0.475603	9092.61	1.60077	0.0105851	0.0270814	7840.35	1.55074	0.0086485	0.124305	1062.22	3.35082	3.34615e-07	2.45384e-06	10403.1	1.14679	0.00671773	0.0184347	9731.93	0.0978963	0.851411	0.915669
Vescimonas fastidiosa	6491.86	0.313103	0.191654	0.282918	6101.28	0.343465	0.395519	0.523549	2824.56	2.17084	0.000221832	0.00208099	4219.28	1.24672	0.0587347	0.176955	429.516	3.42937	6.69892e-08	7.86007e-07	4983.85	0.846801	0.0223033	0.0474197	5279.34	-0.144627	0.754139	0.862374
Wansuia hejianensis	232.902	1.14819	0.000214135	0.00165955	308.694	0.473401	0.271291	0.411331	248.522	1.3611	0.0144163	0.034166	278.483	0.59504	0.274179	0.396062	84.2579	1.54372	0.00728181	0.0154409	295.973	0.849065	0.0175985	0.0387431	174.624	0.66187	0.163408	0.342218
Wujia chipingensis	525.199	1.36727	0.029497	0.0618784	158.928	2.96272	0.000742516	0.00860018					397.333	1.72712	0.0553763	0.175128					644.115	1.12792	0.0909031	0.14898	197.108	1.65625	0.0212944	0.108036

## Sheet: Supplementary Table S3
Supplementary Table S3. Differential pathway abundance between cancer samples (reference group) and healthy controls , computed by LinDA model. baseMean - model intercept (pathways < 50 not shown), log2FoldChange - logarithm with base 2 of mean fold change, pvale and padj - model p-value and FDR-adjusted p-value.
pathway	breast cancer baseMean	breast cancer log2FoldChange	breast cancer pvalue	breast cancer padj	colorectal cancer baseMean	colorectal cancer log2FoldChange	colorectal cancer pvalue	colorectal cancer padj	acute myeloid leukemia baseMean	acute myeloid leukemia log2FoldChange	acute myeloid leukemia pvalue	acute myeloid leukemia padj	lung cancer baseMean	lung cancer log2FoldChange	lung cancer pvalue	lung cancer padj	lymphoid neoplasms baseMean	lymphoid neoplasms log2FoldChange	lymphoid neoplasms pvalue	lymphoid neoplasms padj	melanoma baseMean	melanoma log2FoldChange	melanoma pvalue	melanoma padj	stomach cancer baseMean	stomach cancer log2FoldChange	stomach cancer pvalue	stomach cancer padj
1CMET2-PWY: N10-formyl-tetrahydrofolate biosynthesis	11672.9	-0.014084	0.94676	0.998822	11316.9	-0.0797484	0.773183	0.966528	11533.6	0.0209493	0.941703	0.999359	11623.6	-0.00422448	0.989524	0.999644	11674	-0.391347	0.105024	0.198095	11495.1	-0.0931171	0.727536	0.990265	11582.2	-0.0807321	0.739359	0.950449
ANAEROFRUCAT-PWY: homolactic fermentation	5692.99	-0.160222	0.379767	0.998822	5498.73	0.0286672	0.901402	0.966528	5529.26	-0.0220085	0.930313	0.999359	5477.2	-0.0312739	0.902694	0.999644	5537.46	-0.00492245	0.980323	0.988847	5510.14	-0.00493547	0.982596	0.998048	5325.02	0.0274399	0.894707	0.952966
ANAGLYCOLYSIS-PWY: glycolysis III (from glucose)	8543.92	-0.198362	0.314751	0.998822	8644.48	-0.111467	0.656842	0.950176	8326.15	0.00658921	0.980775	0.999359	8415.23	-0.171744	0.537329	0.999644	8592.88	-0.174514	0.420918	0.588271	8663.46	-0.156032	0.522251	0.983461	8658.91	-0.0747541	0.749866	0.950449
ARG+POLYAMINE-SYN: superpathway of arginine and polyamine biosynthesis	625.799	-0.159903	0.619117	0.998822	594.562	1.28589	1.94398e-05	0.000652622	660.477	-0.363001	0.370887	0.999359	639.689	0.843434	0.000515467	0.028995	614.296	1.57114	3.85001e-11	8.12003e-10	680.518	0.411167	0.292567	0.753486	629.385	1.11507	2.5942e-05	0.000848674
ARGININE-SYN4-PWY: L-ornithine de novo biosynthesis	3860.04	-0.539441	0.108708	0.658892	4887.12	-0.665953	0.03305	0.209912	4567.31	-0.537592	0.277956	0.999359	4529.3	-0.429663	0.264229	0.762199	4136	0.000462597	0.998879	0.998879	5194.96	-0.683913	0.0203972	0.152191	5167.21	-0.43096	0.143034	0.496284
ARGORNPROST-PWY: arginine, ornithine and proline interconversion	125.483	0.20785	0.665895	0.998822					160.569	-2.93344	6.03007e-05	0.0134619					108.357	-0.947547	0.119193	0.221222
ARGSYN-PWY: L-arginine biosynthesis I (via L-ornithine)	8037.97	0.118793	0.55838	0.998822	7287.42	0.301725	0.267533	0.731712	7430.14	0.068722	0.802665	0.999359	7537.33	0.0931631	0.7674	0.999644	7313.59	-0.253667	0.263441	0.391783	7069.15	0.264246	0.309589	0.767386	7025.91	-0.0123457	0.95815	0.975466
ARGSYNBSUB-PWY: L-arginine biosynthesis II (acetyl cycle)	7829.4	0.118156	0.567551	0.998822	6893.91	0.190733	0.487151	0.950176	7162.17	0.0120961	0.964936	0.999359	7204.28	0.11927	0.713876	0.999644	6981.55	-0.330739	0.151396	0.260177	6692.78	0.302668	0.247438	0.726653	6643.95	0.0151992	0.948714	0.975466
ARO-PWY: chorismate biosynthesis I	10330.4	0.00473695	0.981108	0.998822	9856.03	0.0931605	0.725473	0.963199	9824.42	0.114239	0.673719	0.999359	10091.6	-0.0502276	0.866725	0.999644	9990.33	-0.30769	0.168961	0.286124	9649.47	0.0144475	0.953701	0.998048	9652.6	-0.0767474	0.743389	0.950449
ASPASN-PWY: superpathway of L-aspartate and L-asparagine biosynthesis	5869.02	-0.0657575	0.755502	0.998822	6284.64	-0.244944	0.336767	0.843242	6346.1	-0.195381	0.512117	0.999359	6363.58	-0.21303	0.482878	0.999644	6315.68	-0.00675331	0.975236	0.988012	6726.74	-0.265279	0.294126	0.753486	6502.95	-0.0235516	0.921331	0.9634
BIOTIN-BIOSYNTHESIS-PWY: biotin biosynthesis I	2692.34	0.0117003	0.944212	0.998822	3253.69	-0.0468201	0.838225	0.966528	3151.5	-0.0361221	0.908481	0.999359	3120.36	-0.584112	0.100072	0.592534	3064.98	0.402583	0.0319014	0.0770951	3162.76	-0.162588	0.393122	0.852376	2801.93	0.111293	0.613813	0.950449
BRANCHED-CHAIN-AA-SYN-PWY: superpathway of branched amino acid biosynthesis	10031.8	-0.0351332	0.85608	0.998822	9919.91	-0.053694	0.830043	0.966528	10158.5	0.152413	0.587535	0.999359	9930.48	0.0039252	0.989597	0.999644	9826.92	-0.0645034	0.756902	0.855903	9991.14	-0.0217937	0.933098	0.998048	9881.24	-0.0943913	0.693308	0.950449
CALVIN-PWY: Calvin-Benson-Bassham cycle	7424.15	-0.00957057	0.955629	0.998822	6956.15	0.228899	0.284411	0.759506	7366.15	0.095433	0.689604	0.999359	7019.7	0.197334	0.444849	0.999644	7078.86	0.149814	0.428588	0.595403	7201.74	0.0915981	0.657798	0.990265	7132.2	0.10401	0.598004	0.950449
CENTFERM-PWY: pyruvate fermentation to butanoate	506.682	0.166771	0.424482	0.998822	509.113	-0.147931	0.663226	0.950176	543.049	-0.934511	0.106871	0.803258	489.367	-0.573903	0.217557	0.708976	482.273	-1.85946	0.000735638	0.00304764	471.46	-0.142127	0.714679	0.990265	465.883	-0.504177	0.160894	0.541833
CITRULBIO-PWY: L-citrulline biosynthesis	3943.9	-0.484977	0.0451112	0.541334	4377.6	-0.355104	0.22604	0.672397	3973.33	0.115671	0.739655	0.999359	4035.06	-0.665573	0.0571087	0.447217	4035.89	-0.141232	0.562269	0.712822	4387.39	-0.45864	0.0660318	0.331533	4306.97	-0.222152	0.397104	0.866886
COA-PWY-1: coenzyme A biosynthesis II (mammalian)	13666.4	0.00236363	0.991271	0.998822	12847.6	-0.0510259	0.860618	0.966528	13145.7	0.0244722	0.93472	0.999359	13199.7	-0.0346758	0.917605	0.999644	13192.4	-0.545539	0.0306408	0.0756241	12887.4	-0.0158986	0.95496	0.998048	12979.8	-0.0728283	0.774913	0.950449
COA-PWY: coenzyme A biosynthesis I	12254.6	-0.0237109	0.911007	0.998822	11804.7	-0.0870208	0.762957	0.966528	12158.4	0.0573641	0.847667	0.999359	12000.5	-0.0501663	0.880003	0.999644	12054.5	-0.483041	0.0535167	0.116036	11894.7	-0.0619527	0.827284	0.995243	12064.9	-0.127732	0.613917	0.950449
COBALSYN-PWY: adenosylcobalamin salvage from cobinamide I	3238.41	-0.0763511	0.702377	0.998822	3530.95	0.118627	0.656391	0.950176	3260.46	0.143559	0.61312	0.999359	3269.99	-0.401485	0.197792	0.674292	3303.56	-0.156312	0.540242	0.696312	3395.6	-0.0507682	0.845667	0.995243	3513.5	-0.232717	0.3744	0.848887
COLANSYN-PWY: colanic acid building blocks biosynthesis	1684.53	-0.131249	0.530682	0.998822	1958.58	0.0604475	0.764931	0.966528	1890.74	-0.30871	0.43867	0.999359	1896.93	-0.332225	0.173178	0.630263	1687.94	0.199915	0.516117	0.676493	1973.76	-0.134481	0.475797	0.917799	1989.26	0.0063431	0.973133	0.981707
COMPLETE-ARO-PWY: superpathway of aromatic amino acid biosynthesis	10016	-0.0141113	0.942908	0.998822	9576.23	0.0572783	0.825445	0.966528	9610.87	0.0829944	0.762471	0.999359	9790.46	-0.0313974	0.916333	0.999644	9706.39	-0.27803	0.214489	0.343182	9474.79	0.00195412	0.993746	0.998048	9468.06	-0.0966893	0.67923	0.950449
DAPLYSINESYN-PWY: L-lysine biosynthesis I	1103.27	0.448355	0.012638	0.37365	1001.36	0.29678	0.40099	0.923851	1204.61	-0.142104	0.629592	0.999359	1036.51	0.483391	0.22057	0.708976	1146.06	0.8871	0.000152873	0.000682048	983.811	0.289519	0.378069	0.852376	856.024	0.723081	0.0119944	0.0653981
DENOVOPURINE2-PWY: superpathway of purine nucleotides de novo biosynthesis II	6690.14	-0.0381232	0.845958	0.998822	6763.56	-0.0986667	0.694862	0.950176	6689.04	-0.106572	0.691593	0.999359	6641.57	0.088824	0.767925	0.999644	6808.46	-0.0734506	0.73352	0.850883	6768.67	-0.0975429	0.689016	0.990265	7034.28	-0.0775205	0.733534	0.950449
DTDPRHAMSYN-PWY: dTDP-L-rhamnose biosynthesis I	15004.6	-0.0934717	0.672563	0.998822	14679	-0.195639	0.513123	0.950176	14145	-0.0977766	0.765832	0.999359	14479.2	-0.183526	0.60122	0.999644	14658.9	-0.438747	0.100394	0.195726	14918.1	-0.262436	0.370793	0.852376	14850.8	-0.210206	0.417727	0.866886
FAO-PWY: fatty acid &beta;-oxidation I	245.488	1.10087	0.0012196	0.0926894	351.182	1.61271	1.34292e-07	3.15586e-05	359.295	0.875849	0.074523	0.789267	314.632	0.970123	0.0204491	0.24216	273.001	2.55545	5.87345e-11	1.13553e-09	371.119	1.14905	9.12695e-05	0.0105873	379.577	1.29011	2.34749e-06	0.000258152
FASYN-ELONG-PWY: fatty acid elongation -- saturated	2799.69	0.0789706	0.637931	0.998822	3361.33	0.107554	0.669598	0.950176	3212.1	0.074621	0.810911	0.999359	3264.45	-0.479895	0.177961	0.630263	3202.51	0.458338	0.0191495	0.0510653	3241.99	-0.0789588	0.678086	0.990265	2816.76	0.211526	0.34603	0.800413
FASYN-INITIAL-PWY: superpathway of fatty acid biosynthesis initiation (E. coli)	2103.18	0.101007	0.560797	0.998822	2583.86	0.152627	0.549419	0.950176	2505.04	0.0651998	0.838867	0.999359	2546.93	-0.497963	0.160121	0.630263	2470.55	0.634676	0.00221865	0.00766498	2492.54	-0.0265143	0.891817	0.995243	2131.02	0.288622	0.220934	0.640429
FERMENTATION-PWY: mixed acid fermentation	386.537	0.598689	0.11517	0.660078	395.079	1.05358	0.0211374	0.155228	544.688	-0.133977	0.754433	0.999359	401.34	0.920027	0.0549352	0.447217	416.234	1.7356	9.95823e-07	6.24408e-06	364.617	1.25095	0.000805831	0.0311588	336.432	1.31242	0.00231744	0.0200096
FUC-RHAMCAT-PWY: superpathway of fucose and rhamnose degradation	610.9	-0.190006	0.45346	0.998822	792.128	0.0841125	0.665395	0.950176	659.773	-0.0675625	0.874197	0.999359	736.069	-0.0347355	0.856659	0.999644	559.999	1.42758	2.39073e-07	1.68076e-06	753.72	-0.313014	0.295549	0.753486	761.643	0.219041	0.20063	0.612793
FUCCAT-PWY: fucose degradation	422.464	-0.00731466	0.978124	0.998822	478.261	0.342741	0.119801	0.493915	437.468	0.283179	0.520904	0.999359	459.936	0.225109	0.336997	0.908896	377.03	1.58324	4.6145e-08	3.82962e-07	441.516	0.131365	0.636943	0.990265	457.04	0.38705	0.046607	0.20525
GALACT-GLUCUROCAT-PWY: superpathway of hexuronide and hexuronate degradation	1560.92	0.195662	0.320639	0.998822	1611.95	0.135257	0.65599	0.950176	1611.71	-0.18678	0.563346	0.999359	1583.95	0.0251562	0.92773	0.999644	1581.49	0.160548	0.402622	0.573058	1594.16	0.108859	0.671447	0.990265	1638.54	0.0834587	0.697448	0.950449
GALACTARDEG-PWY: D-galactarate degradation I					113.209	1.39035	0.00420364	0.0470407	107.685	1.28333	0.0133941	0.376104									104.154	1.13502	0.0133608	0.13477	106.72	1.29291	0.00495125	0.0306443
GALACTUROCAT-PWY: D-galacturonate degradation I	1420.43	0.196555	0.336527	0.998822	1422.9	0.216503	0.494436	0.950176	1456.76	0.213328	0.43011	0.999359	1394.4	0.0992645	0.730741	0.999644	1471.72	0.0887419	0.651954	0.770346	1460.14	0.0519216	0.845177	0.995243	1485.73	0.0402694	0.86631	0.951095
GLCMANNANAUT-PWY: superpathway of N-acetylglucosamine, N-acetylmannosamine and N-acetylneuraminate degradation	1268.79	0.186446	0.287767	0.994913	1273.92	0.278271	0.244634	0.718612	1170.94	0.130564	0.652085	0.999359	1197.76	0.184085	0.452265	0.999644	1194.54	0.800395	3.77425e-05	0.000194583	1214.31	0.368489	0.119189	0.453311	1226.77	0.239463	0.208683	0.627993
GLUCARGALACTSUPER-PWY: superpathway of D-glucarate and D-galactarate degradation					113.209	1.39035	0.00420364	0.0470407	107.685	1.28333	0.0133941	0.376104									104.154	1.13502	0.0133608	0.13477	106.72	1.29291	0.00495125	0.0306443
GLUCONEO-PWY: gluconeogenesis I	3410.97	-0.00673367	0.96714	0.998822	3136.61	0.225908	0.223439	0.672397	3179.26	0.0172015	0.941513	0.999359	3187.29	0.312396	0.16154	0.630263	3297.12	0.430816	0.0118344	0.0351997	3227.07	0.206942	0.261519	0.749042	3260.68	0.292956	0.102152	0.391036
GLUCOSE1PMETAB-PWY: glucose and glucose-1-phosphate degradation	132.728	0.782822	0.0719984	0.583801	104.484	1.35703	0.0281589	0.193429	139.476	0.664161	0.252218	0.999359	105.069	1.88393	0.00068484	0.0308178	138.321	2.77755	7.28839e-11	1.3007e-09	104.347	1.43038	0.00702347	0.0814722	100.257	1.56536	0.00404104	0.02644
GLUCUROCAT-PWY: superpathway of &beta;-D-glucuronide and D-glucuronate degradation	1770.68	0.0815182	0.704446	0.998822	1773.03	0.193056	0.48256	0.950176	1770.76	0.0624867	0.829956	0.999359	1740.3	-0.000439252	0.99881	0.999644	1793.94	0.0102386	0.962386	0.984671	1757.17	0.0507671	0.854529	0.995243	1827.05	-0.0109234	0.962687	0.975466
GLUDEG-I-PWY: GABA shunt	103.296	0.604628	0.213427	0.838988	122.82	1.30547	0.0198188	0.150672	131.281	0.235881	0.732212	0.999359	122.088	0.852172	0.217479	0.708976					151.951	0.539005	0.33553	0.810865	133.058	1.72894	0.000324702	0.00464729
GLUTORN-PWY: L-ornithine biosynthesis	6423.15	0.139452	0.478581	0.998822	5970	0.337227	0.207278	0.64947	6118.9	-0.0022923	0.992905	0.999359	6118.22	0.0915632	0.760712	0.999644	5928.91	-0.10221	0.633193	0.761144	5871.52	0.281285	0.270835	0.753486	5797.39	-0.0300041	0.894326	0.952966
GLYCOCAT-PWY: glycogen degradation I (bacterial)	212.62	1.03861	0.0216142	0.419832	149.772	2.06451	0.000950862	0.0148968	266.166	0.496241	0.395985	0.999359	158.329	1.7438	0.00755042	0.169885	228.931	2.35465	1.17792e-07	8.53995e-07	150.349	1.71991	0.00276749	0.06002	145.716	1.23308	0.0647897	0.269761
GLYCOGENSYNTH-PWY: glycogen biosynthesis I (from ADP-D-Glucose)	3071.35	0.0574199	0.750288	0.998822	2840.88	0.304335	0.161369	0.552396	2718.54	0.168312	0.476072	0.999359	2880.53	0.109061	0.639029	0.999644	2731.19	0.333833	0.0665084	0.137767	2829.32	0.327201	0.115717	0.448071	2869.58	0.0570658	0.760995	0.950449
GLYCOLYSIS-E-D: superpathway of glycolysis and Entner-Doudoroff	1802.62	0.112013	0.609396	0.998822	1991.02	0.186078	0.329538	0.841754	2008.55	-0.0665594	0.78917	0.999359	2005.33	0.165016	0.423316	0.992147	2009.03	0.588037	0.000837437	0.00329297	1993.69	0.149255	0.423689	0.885549	1673.04	0.556982	0.0623243	0.264301
GLYCOLYSIS: glycolysis I (from glucose 6-phosphate)	5590.27	-0.0668534	0.735428	0.998822	6117.3	-0.0482752	0.847391	0.966528	5994.64	0.0112864	0.969665	0.999359	5805.89	-0.0648536	0.811321	0.999644	5826.08	0.0425005	0.842775	0.920924	5967.5	-0.133878	0.581707	0.990265	5921.13	-0.132966	0.560167	0.950449
HEME-BIOSYNTHESIS-II: heme biosynthesis I (aerobic)	209.481	-0.0865443	0.786777	0.998822	203.178	1.07881	0.00272679	0.0355998	322.023	-0.55991	0.192772	0.999359	202.549	0.336951	0.462353	0.999644	231.931	1.77802	4.67609e-08	3.82962e-07	205.444	0.873537	0.0294769	0.195389	216.988	1.00003	0.00104423	0.00996367
HEMESYN2-PWY: heme biosynthesis II (anaerobic)	347.79	-0.456128	0.0742555	0.583801	307.2	0.4502	0.162193	0.552396	374.906	-0.788763	0.0659921	0.732199	298.113	0.101542	0.809765	0.999644	344.854	0.92216	0.00076021	0.00309419	280.591	0.892218	0.00411465	0.0636399	274.162	0.619186	0.0388293	0.185248
HEXITOLDEGSUPER-PWY: superpathway of hexitol degradation (bacteria)	1155.46	0.354715	0.0544679	0.555108	1109.28	0.811304	0.00290183	0.035891	1271.12	-0.0308961	0.902731	0.999359	1307.26	0.199177	0.245072	0.735216	1209.56	1.0107	1.49094e-06	8.86919e-06	1103.3	0.539655	0.0176328	0.137795	1056.4	0.829895	0.000648767	0.00675307
HISDEG-PWY: L-histidine degradation I	6848.26	0.136233	0.586456	0.998822	8263.18	-0.317074	0.356302	0.86283	8637.94	0.0242541	0.943725	0.999359	8049.26	-0.41429	0.307079	0.847829	8399.11	-0.88117	0.0244865	0.0638299	7762.33	-0.217815	0.478679	0.917799	8218.17	-0.121959	0.686991	0.950449
HISTSYN-PWY: L-histidine biosynthesis	9458.82	-0.0843384	0.682857	0.998822	9040.68	-0.048649	0.864419	0.966528	9037.56	0.107014	0.709903	0.999359	9270.17	-0.0676063	0.828209	0.999644	9216.75	-0.357354	0.139104	0.244486	9282.14	-0.0809496	0.768309	0.990265	9142.77	-0.161073	0.522389	0.927341
HOMOSER-METSYN-PWY: L-methionine biosynthesis I	467.764	0.251146	0.109815	0.658892	456.575	0.640905	0.000780799	0.0138207	480.316	0.350558	0.201302	0.999359	487.712	0.326785	0.257899	0.762199	460.2	1.74259	8.88698e-17	2.06178e-14	464.235	0.437015	0.0541023	0.30614	464.389	0.595313	0.00239043	0.0200096
HSERMETANA-PWY: L-methionine biosynthesis III	4840.4	0.107749	0.600006	0.998822	4489.52	0.128274	0.622327	0.950176	4538.34	-0.118084	0.800863	0.999359	4722.02	0.162078	0.605914	0.999644	4740.75	-0.144935	0.578125	0.728941	4659.19	0.0408665	0.876259	0.995243	4920.73	-0.0690582	0.783521	0.950449
ILEUSYN-PWY: L-isoleucine biosynthesis I (from threonine)	12944.2	-0.0487394	0.800652	0.998822	12263.2	0.0328957	0.895416	0.966528	12306.7	0.18669	0.503805	0.999359	12518.8	0.0588252	0.842064	0.999644	12435.3	-0.0662541	0.752422	0.855903	12567.6	0.00647009	0.979629	0.998048	12665.5	-0.171406	0.455596	0.891722
LACTOSECAT-PWY: lactose and galactose degradation I	144.764	-0.02898	0.95007	0.998822	169.381	-1.08065	0.197165	0.63471	160.909	-1.74273	0.0258418	0.501761	156.772	0.0946619	0.889057	0.999644	172.504	-2.40404	6.33733e-05	0.000300053	135.763	0.0358248	0.953217	0.998048	140.124	0.516062	0.354654	0.812157
MET-SAM-PWY: superpathway of S-adenosyl-L-methionine biosynthesis	939.252	0.213175	0.143217	0.701581	893.732	0.576546	0.000823361	0.0138207	935.986	0.226343	0.401928	0.999359	948.863	0.236943	0.419772	0.992147	904.188	1.47031	5.44194e-16	6.31265e-14	907.915	0.373593	0.0958187	0.393881	904.01	0.538318	0.00244659	0.0200096
METH-ACETATE-PWY: methanogenesis from acetate	100.071	-1.21112	0.0512041	0.555108
METSYN-PWY: L-homoserine and L-methionine biosynthesis	883.092	0.234482	0.121972	0.675258	858.968	0.589322	0.000823335	0.0138207	902.504	0.289674	0.29744	0.999359	914.723	0.243523	0.411036	0.98723	867.224	1.50923	1.05185e-15	8.1343e-14	870.162	0.376039	0.102944	0.411774	872.595	0.55338	0.00273957	0.0202375
NAD-BIOSYNTHESIS-II: NAD salvage pathway II	245.426	-1.18606	0.00946652	0.37365	243.899	-0.572379	0.337297	0.843242	255.741	-0.876829	0.216881	0.999359	301.331	-0.593725	0.339834	0.908896	271.59	0.0370579	0.941477	0.979474	341.391	-0.808663	0.0816351	0.364218	221.52	1.14462	0.0199808	0.10168
NAGLIPASYN-PWY: lipid IVA biosynthesis	3120.49	-0.194914	0.488831	0.998822	4187.36	-0.453871	0.158761	0.552396	3983.09	-0.363599	0.442003	0.999359	3798.1	-0.492325	0.163988	0.630263	4043.98	-0.0742313	0.759983	0.855903	3832.54	-0.330569	0.264805	0.749206	3805.2	-0.386065	0.171198	0.560063
NONMEVIPP-PWY: methylerythritol phosphate pathway I	137.63	1.71294	0.0131105	0.37365	122.484	0.768101	0.459898	0.950176	171.048	-1.73789	0.121949	0.861032	128.404	0.263774	0.824426	0.999644	146.079	-2.1366	0.0219803	0.0579482
NONOXIPENT-PWY: pentose phosphate pathway (non-oxidative branch)	3731.13	0.00731823	0.963056	0.998822	3529.4	0.512702	0.00953662	0.0830039	3744.81	0.266325	0.210284	0.999359	3516.03	0.36815	0.132493	0.626225	3580.52	0.707621	6.47784e-05	0.000300572	3594.78	0.247335	0.168113	0.579476	3518.77	0.243821	0.189843	0.607889
OANTIGEN-PWY: O-antigen building blocks biosynthesis (E. coli)	4492.49	-0.021205	0.9088	0.998822	4195.15	-0.118543	0.704362	0.950176	4416.44	-0.0603684	0.81516	0.999359	4360.7	-0.00410414	0.987844	0.999644	4506.24	-0.289868	0.173845	0.29226	4187.91	0.0671098	0.786462	0.995243	4054.45	0.147903	0.480681	0.917299
P108-PWY: pyruvate fermentation to propanoate I	694.524	0.279993	0.437764	0.998822	816.638	-0.223994	0.65521	0.950176	1185.23	-0.78631	0.137378	0.914545	949.447	-0.65123	0.174849	0.630263	938.663	-0.265429	0.461439	0.629729	707.35	0.228727	0.606264	0.990265	770.904	0.359091	0.381902	0.857407
P164-PWY: purine nucleobases degradation I (anaerobic)	261.442	-0.298359	0.63962	0.998822	244.733	1.9214	0.00462712	0.049426	288.949	0.141839	0.865389	0.999359	281.574	-0.444194	0.620408	0.999644	222.455	0.615337	0.400483	0.573058	227.662	0.644962	0.379306	0.852376	172.878	1.12878	0.169017	0.560063
P185-PWY: formaldehyde assimilation III (dihydroxyacetone cycle)									112.676	-0.397495	0.492767	0.999359
P4-PWY: superpathway of L-lysine, L-threonine and L-methionine biosynthesis I	333.544	0.835785	0.0430244	0.541334	301.231	0.827679	0.154824	0.552396	396.86	-0.0953851	0.878848	0.999359	295.937	1.02666	0.113391	0.610944	325.062	2.29162	1.76949e-08	1.71051e-07	243.575	1.06104	0.065779	0.331533	209.83	1.84878	0.000550094	0.00637826
P42-PWY: incomplete reductive TCA cycle	567.045	0.0790397	0.76425	0.998822	569.32	0.516974	0.134416	0.526462	624.801	-0.816666	0.0830558	0.801182	560.542	0.0822588	0.843185	0.999644	504.252	-0.0195097	0.957146	0.984671	577.3	-0.0403954	0.916116	0.995243	611.047	0.329385	0.247485	0.699679
P441-PWY: superpathway of N-acetylneuraminate degradation	339.433	0.403125	0.380537	0.998822	325.966	1.79428	0.000410776	0.00877568	137.977	1.83278	0.0161418	0.376104	288.159	1.48313	0.01596	0.230298	276.405	2.67289	4.25511e-09	4.48721e-08	390.78	1.0444	0.0216677	0.152331	308.795	1.88222	0.000261348	0.00398991
P461-PWY: hexitol fermentation to lactate, formate, ethanol and acetate	256.557	1.39171	4.57219e-06	0.00104246	324.271	1.50212	5.22437e-05	0.00153466	532.45	0.0998878	0.761727	0.999359	318.67	0.567443	0.196928	0.674292	332.832	2.22563	1.26314e-11	3.66309e-10	282.467	1.33145	0.000349643	0.0162234	301.12	1.47256	3.26906e-05	0.000935767
PANTO-PWY: phosphopantothenate biosynthesis I	9843.45	-0.0739666	0.719733	0.998822	9404.28	-0.128099	0.643609	0.950176	9757.93	0.0118456	0.969272	0.999359	9532.34	-0.146398	0.68249	0.999644	9758.98	-0.250837	0.289755	0.428172	9639.49	-0.0626215	0.817712	0.995243	9610.74	-0.113432	0.654426	0.950449
PANTOSYN-PWY: pantothenate and coenzyme A biosynthesis I	10263.1	-0.0756963	0.715857	0.998822	9846.17	-0.142258	0.612708	0.950176	10151.6	-0.0213182	0.943765	0.999359	9988.77	-0.147189	0.676693	0.999644	10174.5	-0.365549	0.1295	0.231108	10090.4	-0.104575	0.704975	0.990265	10080.5	-0.128206	0.612599	0.950449
PENTOSE-P-PWY: pentose phosphate pathway	2755.24	-0.165655	0.374075	0.998822	3137.44	0.0280903	0.895669	0.966528	3082.13	0.0467787	0.852691	0.999359	2951.79	-0.0491655	0.833239	0.999644	2859.65	0.558142	0.0037182	0.0125018	3157.76	-0.170495	0.392411	0.852376	3138.2	0.0448921	0.815159	0.951095
PEPTIDOGLYCANSYN-PWY: peptidoglycan biosynthesis I (meso-diaminopimelate containing)	14818.5	0.0352908	0.868615	0.998822	14036.2	-0.0136902	0.960495	0.991003	14373.4	0.0262918	0.929941	0.999359	14698.1	-0.0208986	0.949705	0.999644	14482.7	-0.415632	0.0889014	0.174789	14101.6	0.00329591	0.990268	0.998048	14262.2	-0.038108	0.875931	0.951095
PHOSLIPSYN-PWY: superpathway of phospholipid biosynthesis I (bacteria)	3715.71	-0.0306248	0.865324	0.998822	3693.9	0.0998117	0.661642	0.950176	3644.41	-0.263045	0.2682	0.999359	3723.47	0.0496851	0.842266	0.999644	3615.11	0.240882	0.17729	0.295909	3731.66	0.175503	0.427699	0.885948	3599.12	0.0748067	0.688921	0.950449
POLYAMSYN-PWY: superpathway of polyamine biosynthesis I	345.444	-0.0705992	0.820232	0.998822	331.587	1.36601	7.46176e-06	0.000584505	365.876	-0.273975	0.48721	0.999359	350.797	0.940011	0.00038257	0.028995	344.818	1.80325	1.21776e-12	4.70869e-11	383.785	0.509926	0.169846	0.579476	353.873	1.17466	8.87888e-06	0.000389273
POLYISOPRENSYN-PWY: polyisoprenoid biosynthesis (E. coli)	857.122	-0.526525	0.0153216	0.388146	982.836	-0.292065	0.252283	0.730425	852.183	-0.25649	0.501877	0.999359	895.017	-0.56338	0.132328	0.626225	931.024	0.739757	0.00104113	0.00383399	1063.27	-0.397816	0.0638422	0.331533	1039.81	-0.082466	0.74175	0.950449
PPGPPMET-PWY: ppGpp biosynthesis	184.695	0.673921	0.0188865	0.419832	211.018	0.432291	0.267987	0.731712	265.238	-0.700569	0.144546	0.935536	179.354	0.677189	0.114682	0.610944	198.503	1.05245	0.00224663	0.00766498	204.613	0.237446	0.566588	0.990265	223.931	0.376784	0.318141	0.769948
PRPP-PWY: superpathway of histidine, purine, and pyrimidine biosynthesis	1267.51	0.495033	0.106271	0.658892	1476.08	0.617264	0.0935983	0.407326	1328.13	0.586336	0.184804	0.999359	1007.12	1.04798	0.0576413	0.447217	1582.52	0.836938	0.00189371	0.00665667	1373.22	0.528789	0.166244	0.579476	1595.6	0.386642	0.281846	0.737708
PWY-1042: glycolysis IV (plant cytosol)	12719.8	0.0180221	0.929124	0.998822	12582.5	-0.114928	0.644954	0.950176	12593.1	-0.0708856	0.803715	0.999359	12410.8	0.0259527	0.932009	0.999644	12630.1	-0.343372	0.123852	0.224482	12704.3	-0.086301	0.732454	0.990265	12965.8	-0.0870989	0.709553	0.950449
PWY-1269: CMP-3-deoxy-D-manno-octulosonate biosynthesis I	2978.13	0.0380508	0.859239	0.998822	3061.27	-0.0205763	0.937657	0.986327	2791.38	-0.0322449	0.918979	0.999359	3093.55	-0.0953506	0.757585	0.999644	2903.42	0.392007	0.064055	0.135098	3009.2	0.0199182	0.938129	0.998048	2779.58	0.047023	0.832491	0.951095
PWY-241: C4 photosynthetic carbon assimilation cycle, NADP-ME type	386.656	0.527674	0.154322	0.703706	380.069	0.948505	0.0427822	0.242117	516.936	-0.535621	0.308873	0.999359	394.137	0.947531	0.0465522	0.41897	396.213	1.6041	3.03356e-06	1.75947e-05	345.639	1.12707	0.00321456	0.06002	321.479	1.33259	0.00268196	0.0202375
PWY-2723: trehalose degradation V	106.544	1.04825	0.0255965	0.448923					113.538	0.494931	0.440772	0.999359					109.572	2.63956	9.13733e-09	9.21678e-08
PWY-2941: L-lysine biosynthesis II	1583.79	-0.51924	0.0310566	0.505778	1595.42	0.0511424	0.874886	0.966528	1588.66	-0.0761242	0.869163	0.999359	1518.61	0.227195	0.486817	0.999644	1587.73	0.0561255	0.874118	0.930254	1678.3	-0.152686	0.601172	0.990265	1613.98	0.184566	0.528711	0.930719
PWY-2942: L-lysine biosynthesis III	10595.1	-0.0479405	0.818296	0.998822	10108.3	-0.0440673	0.865282	0.966528	10013.9	0.0655607	0.813476	0.999359	10291.3	-0.0249502	0.936165	0.999644	10274.6	-0.272367	0.240014	0.370785	10373.3	-0.118082	0.65685	0.990265	10297.9	-0.0852591	0.727208	0.950449
PWY-3001: superpathway of L-isoleucine biosynthesis I	8545.69	-0.0362932	0.849583	0.998822	8646.55	-0.0596194	0.809577	0.966528	8830.64	0.115602	0.668124	0.999359	8649.54	-0.0868633	0.758081	0.999644	8653.93	-0.108589	0.605294	0.739096	8766.5	-0.0788128	0.749169	0.990265	8690	-0.0502326	0.828829	0.951095
PWY-3841: folate transformations II	13600.7	0.0193307	0.929468	0.998822	13114.9	-0.0623359	0.830848	0.966528	13285.2	0.0195259	0.947349	0.999359	13480.4	-0.0269445	0.934625	0.999644	13468.3	-0.549287	0.0310429	0.07581	13179.2	-0.0871946	0.751486	0.990265	13272.5	-0.0317873	0.899041	0.95315
PWY-4041: &gamma;-glutamyl cycle	753.514	0.523427	0.0115417	0.37365	599.865	0.732749	0.0562035	0.287127	731.037	0.521775	0.105062	0.803258	611.845	0.694808	0.117705	0.610944	701.638	1.36726	6.14043e-08	4.7486e-07	706.131	0.668034	0.0143816	0.137795	586.418	0.919021	0.0070858	0.0427012
PWY-4242: pantothenate and coenzyme A biosynthesis III	11839.9	-0.0164453	0.938523	0.998822	11638.4	-0.0851611	0.768206	0.966528	11940.8	0.0224891	0.939526	0.999359	11787.5	-0.0726188	0.823625	0.999644	11844.8	-0.523484	0.0358193	0.0856708	11604.8	-0.0728257	0.796381	0.995243	11771.6	-0.146564	0.565564	0.950449
PWY-4981: L-proline biosynthesis II (from arginine)	2577.62	0.220871	0.285802	0.994913	2801.61	0.0962915	0.68873	0.950176	2694.54	0.0749959	0.800779	0.999359	2721.63	-0.0972771	0.766985	0.999644	2776.84	-0.0641235	0.759477	0.855903	2775.52	-0.0781453	0.737289	0.990265	2795.62	0.23189	0.299502	0.761846
PWY-4984: urea cycle	3111.36	-0.824793	0.00923129	0.37365	3514.18	-0.64388	0.0699182	0.335322	3208.2	0.0176558	0.960695	0.999359	3227.07	-1.47207	0.00706295	0.169885	3259.53	-0.738471	0.0475766	0.107163	3537.57	-0.90727	0.0276569	0.188717	3442.69	-0.376402	0.193452	0.607889
PWY-5005: biotin biosynthesis II	161.619	-0.964477	0.159887	0.714791	166.737	-1.51589	0.0842167	0.380189	147.457	-3.38293	0.000115553	0.0134619	166.609	-0.225185	0.800093	0.999644	173.043	-2.60819	0.000813731	0.00325493	218.986	-1.18541	0.0967726	0.393881	159.448	-0.557989	0.413138	0.866886
PWY-5022: 4-aminobutanoate degradation V	159.238	0.326122	0.423697	0.998822	190.394	0.976006	0.0139175	0.113113	158.73	1.12802	0.0286556	0.513596	154.301	1.23693	0.0250253	0.281535	148.415	1.9691	3.87337e-05	0.000195353	217.759	0.36671	0.376333	0.852376	195.993	1.22551	0.000813675	0.00810138
PWY-5030: L-histidine degradation III	4721.58	-0.0129454	0.962637	0.998822	6275.3	-0.514837	0.157887	0.552396	6085.92	-0.567189	0.381939	0.999359	5670.75	-0.510508	0.236817	0.735216	5881.77	-1.00135	0.018378	0.0501611	6000.13	-0.80178	0.0787099	0.360149	6265.62	-0.391814	0.211159	0.627993
PWY-5083: NAD/NADH phosphorylation and dephosphorylation	354.763	-0.0148008	0.965046	0.998822	439.5	0.249806	0.589522	0.950176	568.155	-0.183534	0.667004	0.999359	543.412	-0.134935	0.709136	0.999644	376.015	2.06837	4.04679e-08	3.61098e-07	443.54	0.332758	0.439232	0.901785	437.707	0.863885	0.0262558	0.127927
PWY-5097: L-lysine biosynthesis VI	11355.4	-0.0249236	0.904998	0.998822	10868.9	-0.0340817	0.898329	0.966528	10900.8	0.0651096	0.819765	0.999359	11108.1	-0.0616419	0.845663	0.999644	10998.5	-0.331229	0.159498	0.272084	11006.8	-0.0588513	0.827249	0.995243	11033.9	-0.104271	0.671013	0.950449
PWY-5100: pyruvate fermentation to acetate and lactate II	2457.26	0.0330402	0.850932	0.998822	2162.56	0.120652	0.669138	0.950176	2309.3	0.227602	0.321121	0.999359	2228.35	0.279193	0.275881	0.785738	2185.43	0.138633	0.491781	0.659803	2319.75	0.160355	0.451123	0.904177	2217.34	0.108666	0.565719	0.950449
PWY-5103: L-isoleucine biosynthesis III	9324.66	-0.0406	0.834963	0.998822	9264.43	-0.0735395	0.769195	0.966528	9562.75	0.145573	0.606296	0.999359	9256.86	-0.00319105	0.99161	0.999644	9141.38	-0.0627847	0.764589	0.856931	9312.99	-0.0257041	0.922008	0.995243	9167.84	-0.0877121	0.717707	0.950449
PWY-5104: L-isoleucine biosynthesis IV	1548.17	0.166684	0.372459	0.998822	1523.96	0.520368	0.043272	0.242117	1606.61	0.510208	0.0811583	0.801182	1348.15	0.376217	0.232617	0.735216	1496.41	0.618341	0.00665324	0.0214382	1484.49	0.403353	0.0964078	0.393881	1593.37	0.206076	0.344635	0.800413
PWY-5121: superpathway of geranylgeranyl diphosphate biosynthesis II (via MEP)									102.163	-1.69627	0.089839	0.801182
PWY-5136: fatty acid &beta;-oxidation II (peroxisome)	216.66	1.1804	0.000813221	0.0926894	333.712	1.55567	5.66005e-07	6.65056e-05	345.143	0.818056	0.0941488	0.801182	266.204	1.11235	0.0177845	0.230298	261.278	2.47283	1.32358e-10	2.19337e-09	329.068	1.2347	0.000159144	0.0123071	366.012	1.22054	1.01993e-05	0.000389273
PWY-5154: L-arginine biosynthesis III (via N-acetyl-L-citrulline)	6227.32	0.0412233	0.839703	0.998822	6335.29	0.0564779	0.835536	0.966528	6282.36	-0.113717	0.68925	0.999359	6298.71	-0.123512	0.678622	0.999644	6205.22	-0.0418224	0.847297	0.920924	6325.88	0.0708764	0.787102	0.995243	6314.21	-0.110476	0.631392	0.950449
PWY-5177: glutaryl-CoA degradation	1025.05	0.294112	0.0389159	0.541334	924.277	0.939932	1.87824e-05	0.000652622	1020.15	-0.120767	0.714077	0.999359	966.015	0.350096	0.119473	0.610944	935.677	0.38363	0.190073	0.312745	888.137	0.922153	4.81035e-06	0.001116	929.6	0.707555	0.000162732	0.00335257
PWY-5188: tetrapyrrole biosynthesis I (from glutamate)	1818.8	0.00402921	0.981701	0.998822	1552.99	0.378189	0.0502873	0.274826	1678.37	0.146418	0.556573	0.999359	1561.09	0.208561	0.464953	0.999644	1613.71	0.503642	0.0115048	0.0346638	1555.81	0.460442	0.0366207	0.223579	1510.45	0.180789	0.326658	0.776557
PWY-5345: superpathway of L-methionine biosynthesis (by sulfhydrylation)	155.06	0.795677	0.168165	0.737341	140.02	1.59907	0.0426299	0.242117	109.822	0.901074	0.311154	0.999359	112.652	2.15501	0.0184238	0.230298	128.482	3.55228	3.86063e-10	4.97593e-09	185.095	1.33952	0.0502956	0.291714	130.339	2.94579	4.5092e-06	0.000258152
PWY-5347: superpathway of L-methionine biosynthesis (transsulfuration)	991.37	0.222395	0.133791	0.701581	973.076	0.545397	0.00132562	0.0190215	1019.19	0.215519	0.428178	0.999359	1034.26	0.187658	0.523454	0.999644	976.334	1.45806	1.56458e-15	9.07454e-14	987.159	0.336493	0.142946	0.518177	990.51	0.528147	0.00340197	0.0237561
PWY-5384: sucrose degradation IV (sucrose phosphorylase)	251.984	0.639983	0.0559977	0.555108	190.118	0.976512	0.0537008	0.286811	235.576	-0.34721	0.545534	0.999359	204.95	0.909522	0.0964651	0.586612	216.648	1.84027	1.12537e-06	6.87067e-06	204.152	0.889856	0.0355005	0.222598	184.364	1.13571	0.00805079	0.0460908
PWY-5484: glycolysis II (from fructose 6-phosphate)	5364.57	-0.107626	0.591518	0.998822	5914.57	-0.0941358	0.711198	0.950176	5759.79	0.00304805	0.991898	0.999359	5584.09	-0.109563	0.689805	0.999644	5629.71	0.018299	0.93235	0.978756	5745.43	-0.179401	0.459369	0.904177	5684.19	-0.144295	0.53242	0.930719
PWY-5505: L-glutamate and L-glutamine biosynthesis	963.563	0.203426	0.358405	0.998822	1015.65	-0.000581597	0.998293	0.998293	1029.96	-1.04362	0.033749	0.524235	920.702	-0.174757	0.692512	0.999644	932.175	-0.819921	0.0271684	0.0700341	1059.25	0.147181	0.622956	0.990265	1156.42	-0.176647	0.502094	0.922828
PWY-5659: GDP-mannose biosynthesis	2530.97	-0.118381	0.572679	0.998822	2967.75	-0.0541741	0.835896	0.966528	2553.5	0.181955	0.531288	0.999359	2681.96	-0.260946	0.368762	0.942858	2717.7	-0.0964846	0.65413	0.770346	2914.75	-0.301954	0.185284	0.614085	2946.93	-0.296803	0.21987	0.640429
PWY-5667: CDP-diacylglycerol biosynthesis I	9202.09	-0.0945606	0.648805	0.998822	8923.52	-0.0776203	0.778407	0.966528	8625.11	0.0141713	0.961919	0.999359	9150.34	-0.099033	0.754782	0.999644	8982.54	-0.220508	0.328198	0.478881	9237.94	-0.113149	0.658817	0.990265	9205.37	-0.194736	0.427574	0.866886
PWY-5676: acetyl-CoA fermentation to butanoate II	613.958	0.144845	0.500596	0.998822	717.13	0.434646	0.102089	0.4362	780.097	-0.293364	0.55826	0.999359	691.611	0.402271	0.134882	0.626225	687.501	0.399847	0.149338	0.258554	667.749	0.327011	0.179876	0.604801	757.638	-0.0509475	0.820084	0.951095
PWY-5686: UMP biosynthesis	14677.3	0.00430205	0.984028	0.998822	13805.3	-0.0552738	0.845881	0.966528	14134.5	0.0323682	0.913306	0.999359	14293	-0.0132959	0.967424	0.999644	14034.9	-0.50612	0.0417361	0.0949292	13866.3	-0.0412806	0.882593	0.995243	13980.4	-0.0774852	0.760369	0.950449
PWY-5690: TCA cycle II (plants and fungi)	650.131	0.401586	0.0719974	0.583801	576.824	0.902645	0.00575724	0.058824	662.41	0.139658	0.608831	0.999359	516.667	0.313162	0.459051	0.999644	640.985	0.812473	0.000468794	0.00205208	617.997	0.648515	0.00619063	0.0758053	535.695	0.525084	0.104708	0.393085
PWY-5695: urate biosynthesis/inosine 5'-phosphate degradation	12069.2	-0.0143036	0.945355	0.998822	12113.2	-0.0871119	0.742036	0.966528	12108.7	-0.0655807	0.821152	0.999359	12339.9	-0.075626	0.809599	0.999644	12261.1	-0.276647	0.233581	0.363697	12343.4	-0.125845	0.630494	0.990265	12554.6	-0.0931359	0.698559	0.950449
PWY-5838: superpathway of menaquinol-8 biosynthesis I					168.05	0.547477	0.506917	0.950176									113.509	3.56975	5.18362e-10	6.32948e-09	127.897	0.760685	0.311305	0.767386	115.988	2.57878	0.000221469	0.0036226
PWY-5840: superpathway of menaquinol-7 biosynthesis					113.599	0.535223	0.498766	0.950176
PWY-5861: superpathway of demethylmenaquinol-8 biosynthesis					127.269	0.564911	0.470267	0.950176
PWY-5897: superpathway of menaquinol-11 biosynthesis					155.123	0.577932	0.478166	0.950176									105.546	3.58942	2.90286e-10	3.96156e-09	118.952	0.777938	0.293966	0.753486	107.994	2.57087	0.000190321	0.00335257
PWY-5898: superpathway of menaquinol-12 biosynthesis					155.123	0.577932	0.478166	0.950176									105.546	3.58942	2.90286e-10	3.96156e-09	118.952	0.777938	0.293966	0.753486	107.994	2.57087	0.000190321	0.00335257
PWY-5899: superpathway of menaquinol-13 biosynthesis					155.123	0.577932	0.478166	0.950176									105.546	3.58942	2.90286e-10	3.96156e-09	118.952	0.777938	0.293966	0.753486	107.994	2.57087	0.000190321	0.00335257
PWY-5913: TCA cycle VI (obligate autotrophs)	343.96	0.585074	0.115803	0.660078	332.794	1.06131	0.0244694	0.174252	453.819	-0.0785603	0.860549	0.999359	348.653	1.17325	0.012309	0.230298	346.199	2.18059	3.54296e-09	3.91413e-08	303.34	1.24214	0.00130259	0.0335778	282.144	1.44544	0.00114227	0.0104632
PWY-5941: glycogen degradation II (eukaryotic)	432.217	-1.04021	0.0587452	0.558079	765.741	-0.870863	0.0627687	0.307305	614.915	-1.40629	0.0590917	0.696432	704.757	-1.0996	0.0636059	0.461655	536.872	-0.405151	0.509322	0.675215	733.73	-1.53207	0.0149766	0.137795	706.871	-1.48064	0.00784668	0.0460741
PWY-5973: cis-vaccenate biosynthesis	8885.52	-0.125004	0.53763	0.998822	9272.44	-0.232762	0.388385	0.909218	8648.05	0.0182465	0.949819	0.999359	8726.79	-0.0190122	0.950737	0.999644	9018.63	-0.174011	0.458521	0.629448	9239.22	-0.223121	0.387772	0.852376	9434.9	-0.211122	0.395715	0.866886
PWY-5989: stearate biosynthesis II (bacteria and plants)	2255.72	0.0875185	0.612125	0.998822	2753.28	0.117996	0.649842	0.950176	2634.89	0.0981353	0.758519	0.999359	2691.56	-0.527809	0.136378	0.626225	2634.02	0.491759	0.0141419	0.0415306	2651.52	-0.081884	0.671732	0.990265	2290.33	0.230987	0.315082	0.769948
PWY-6121: 5-aminoimidazole ribonucleotide biosynthesis I	12231.7	0.0263058	0.896219	0.998822	12155.2	-0.0448541	0.868865	0.966528	12133.7	0.112486	0.698569	0.999359	12088.5	0.0326228	0.917449	0.999644	12256	-0.359634	0.126731	0.22792	11850.9	-0.0204345	0.938703	0.998048	12125.4	-0.0855148	0.726893	0.950449
PWY-6122: 5-aminoimidazole ribonucleotide biosynthesis II	12901.6	0.0424483	0.834745	0.998822	12708	-0.00249983	0.992575	0.998293	12993.4	0.0975589	0.740069	0.999359	12981.6	0.0316372	0.920244	0.999644	12909.9	-0.27278	0.224907	0.354955	12811.9	-0.00326109	0.99048	0.998048	12878.6	-0.0653706	0.788582	0.950449
PWY-6123: inosine-5'-phosphate biosynthesis I	10857.5	-0.0191991	0.929175	0.998822	10749	-0.09754	0.732498	0.966528	10718.4	0.0267444	0.929882	0.999359	10508.3	0.00223218	0.994407	0.999644	10976.2	-0.348972	0.14863	0.258554	10572.8	-0.0808099	0.765365	0.990265	10902.2	-0.0780053	0.767627	0.950449
PWY-6124: inosine-5'-phosphate biosynthesis II	10292.6	-0.0418901	0.848366	0.998822	10209	-0.133613	0.649504	0.950176	10138.3	0.0236359	0.938684	0.999359	9929.92	-0.0215431	0.946098	0.999644	10417.1	-0.403218	0.104132	0.198021	10019.8	-0.11858	0.666387	0.990265	10334	-0.0907669	0.736201	0.950449
PWY-6125: superpathway of guanosine nucleotides de novo biosynthesis II	5488.08	-0.115694	0.569277	0.998822	5606.65	-0.162115	0.530625	0.950176	5445.06	-0.158963	0.560329	0.999359	5615.22	0.102442	0.750222	0.999644	5712.53	0.0782224	0.726219	0.846648	5687.75	-0.17873	0.46378	0.904177	5979.98	-0.121951	0.608141	0.950449
PWY-6126: superpathway of adenosine nucleotides de novo biosynthesis II	8223.49	0.0214847	0.912515	0.998822	8203.99	-0.0103411	0.966193	0.991508	8259.4	-0.0622416	0.820839	0.999359	8088.5	0.153279	0.600894	0.999644	8276.63	-0.118526	0.583389	0.73019	7985	-0.00981669	0.968496	0.998048	8284.03	0.0541248	0.809634	0.951095
PWY-6147: 6-hydroxymethyl-dihydropterin diphosphate biosynthesis I	4941.99	-0.11157	0.655337	0.998822	5773.56	-0.451942	0.125746	0.500955	5387.24	-0.528973	0.183013	0.999359	5470.3	-0.112294	0.746848	0.999644	5381.06	-0.136276	0.596501	0.736107	5782.55	-0.356156	0.234433	0.715639	5627.9	-0.216566	0.422984	0.866886
PWY-6151: S-adenosyl-L-methionine cycle I	9692.64	-0.069846	0.751926	0.998822	9364.47	-0.1546	0.582153	0.950176	9264.57	-0.0750727	0.808245	0.999359	9790.57	-0.0995826	0.755154	0.999644	9329.95	-0.475233	0.0486086	0.108435	9627.61	-0.0524221	0.846944	0.995243	9504.62	-0.127265	0.600883	0.950449
PWY-6163: chorismate biosynthesis from 3-dehydroquinate	11369.4	-0.0530131	0.79728	0.998822	11041.5	0.00172831	0.994965	0.998293	11024.2	0.0859328	0.76384	0.999359	11309.2	-0.115171	0.707443	0.999644	11316.7	-0.427193	0.0682192	0.140061	10891	-0.0778441	0.761468	0.990265	10922.2	-0.114354	0.634629	0.950449
PWY-6168: flavin biosynthesis III (fungi)	6523.33	-0.168291	0.419296	0.998822	6628.88	-0.235903	0.359819	0.86283	6473.97	-0.281241	0.331126	0.999359	6358.24	-0.0137478	0.964845	0.999644	6518.26	-0.290976	0.212601	0.342525	6638.36	-0.215457	0.417163	0.885549	6861.26	-0.0883256	0.726392	0.950449
PWY-621: sucrose degradation III (sucrose invertase)	1322.55	0.0151121	0.939054	0.998822	1408.99	-0.239154	0.354863	0.86283	1223.62	-0.0485606	0.877004	0.999359	1340.26	0.0477682	0.868	0.999644	1302.95	0.117629	0.588558	0.73019	1414.22	-0.0814547	0.69802	0.990265	1380.6	-0.159316	0.480014	0.917299
PWY-6263: superpathway of menaquinol-8 biosynthesis II	127.125	0.513461	0.362516	0.998822	166.867	-0.307436	0.707636	0.950176	167.146	-0.431774	0.586766	0.999359	270.832	-2.95557	0.000306082	0.028995	232.467	-2.02442	0.0041856	0.0136769	169.691	-0.363931	0.616493	0.990265	202.443	-0.497711	0.491641	0.922828
PWY-6277: superpathway of 5-aminoimidazole ribonucleotide biosynthesis	12901.6	0.0424483	0.834745	0.998822	12708	-0.00249983	0.992575	0.998293	12993.4	0.0975589	0.740069	0.999359	12981.6	0.0316372	0.920244	0.999644	12909.9	-0.27278	0.224907	0.354955	12811.9	-0.00326109	0.99048	0.998048	12878.6	-0.0653706	0.788582	0.950449
PWY-6282: palmitoleate biosynthesis I (from (5Z)-dodec-5-enoate)	2330.33	0.0973995	0.568556	0.998822	2826.65	0.146041	0.576011	0.950176	2711.17	0.0885268	0.781011	0.999359	2763.44	-0.489225	0.167077	0.630263	2696.23	0.528696	0.0083772	0.0262636	2720.82	-0.0644547	0.738096	0.990265	2342.4	0.246517	0.283486	0.737708
PWY-6305: putrescine biosynthesis IV	2923.78	0.122104	0.502402	0.998822	3034.5	0.229134	0.365584	0.8678	2802.19	-0.0711617	0.850663	0.999359	2868.39	-0.23013	0.389319	0.962603	2849.14	0.365316	0.0414977	0.0949292	2938.08	0.139355	0.531356	0.983461	3009.5	0.0772481	0.720727	0.950449
PWY-6317: galactose degradation I (Leloir pathway)	3416.03	-0.0933953	0.63477	0.998822	3143.29	0.157648	0.55209	0.950176	3238.6	-0.0906826	0.74119	0.999359	3253.86	-0.0305967	0.909251	0.999644	3134.66	-0.036468	0.856815	0.924563	3201.76	0.0474685	0.83864	0.995243	3174.37	0.0329205	0.881643	0.951095
PWY-6353: purine nucleotides degradation II (aerobic)	1011.58	0.108831	0.493999	0.998822	1096.93	0.472175	0.0300207	0.195969	1097.46	-0.11741	0.78242	0.999359	931.957	0.440249	0.171159	0.630263	1027.08	0.94215	7.10132e-06	3.92264e-05	943.322	0.446262	0.153463	0.547745	935.738	0.674717	0.0101541	0.0567144
PWY-6385: peptidoglycan biosynthesis III (mycobacteria)	14661	0.0421825	0.841985	0.998822	14064.6	-0.0190473	0.944513	0.986492	14318.7	0.0147706	0.960061	0.999359	14702.7	-0.0211426	0.94844	0.999644	14510.5	-0.381421	0.113548	0.212444	14145.1	-0.0130568	0.961111	0.998048	14313.2	-0.0424817	0.860156	0.951095
PWY-6386: UDP-N-acetylmuramoyl-pentapeptide biosynthesis II (lysine-containing)	14651.4	0.0502439	0.814557	0.998822	14002.8	-0.0133595	0.961484	0.991003	14291	-0.000389153	0.998968	0.999359	14622.5	-0.0202797	0.950663	0.999644	14460.7	-0.464523	0.0588528	0.126425	14075	-0.0332124	0.903709	0.995243	14244.5	-0.0590044	0.808405	0.951095
PWY-6387: UDP-N-acetylmuramoyl-pentapeptide biosynthesis I (meso-diaminopimelate containing)	14851.5	0.0454669	0.830582	0.998822	14112.6	-0.00221998	0.993562	0.998293	14440.6	0.0261902	0.93034	0.999359	14768.9	-0.0176598	0.957345	0.999644	14506.4	-0.413863	0.0886282	0.174789	14182.2	-0.000188777	0.999443	0.999443	14341.7	-0.0398524	0.869677	0.951095
PWY-6470: peptidoglycan biosynthesis V (&beta;-lactam resistance)	703.819	-0.370775	0.343087	0.998822	749.805	-1.2478	0.0823427	0.380189	653.804	-1.62308	0.0439265	0.63968	584.299	-0.364549	0.590038	0.999644	719.571	-1.54608	0.00391682	0.0129815	623.287	0.158481	0.746488	0.990265	670.636	-0.0724447	0.884643	0.951095
PWY-6471: peptidoglycan biosynthesis IV (Enterococcus faecium)	1150.9	-0.0330894	0.925559	0.998822	1243.57	-0.828265	0.176571	0.592775	1454.25	-0.89561	0.178905	0.999359	1046.26	1.05776	0.0152283	0.230298	1166.02	-1.16072	0.0110944	0.0343187	982.4	0.126482	0.794322	0.995243	1070.58	-0.0722805	0.883456	0.951095
PWY-6507: 4-deoxy-L-threo-hex-4-enopyranuronate degradation	1240.06	0.158856	0.46346	0.998822	1259.17	0.318358	0.259817	0.730425	1283.76	0.13751	0.638526	0.999359	1240.81	0.041917	0.8896	0.999644	1293.28	0.15553	0.439291	0.60664	1225	0.107647	0.693802	0.990265	1216.22	0.115495	0.646808	0.950449
PWY-6519: 8-amino-7-oxononanoate biosynthesis I	2437.04	0.0548292	0.742588	0.998822	3009.08	-0.000734713	0.997536	0.998293	2886.44	0.00633866	0.983812	0.999359	2897.7	-0.587434	0.0944089	0.586612	2810.45	0.458177	0.016189	0.0458029	2896.36	-0.152077	0.420096	0.885549	2539.15	0.148911	0.505943	0.922828
PWY-6527: stachyose degradation	2510.78	-0.16041	0.416126	0.998822	2289.49	0.109552	0.696708	0.950176	2247.4	-0.369096	0.269981	0.999359	2435.42	0.0176721	0.947642	0.999644	2205.14	0.25388	0.205229	0.332959	2399.9	0.186238	0.416902	0.885549	2352.26	0.132529	0.554334	0.950449
PWY-6531: mannitol cycle	108.851	0.109041	0.793263	0.998822	107.815	0.850365	0.125772	0.500955	155.624	-0.479285	0.388299	0.999359	150.095	0.161536	0.751239	0.999644	104.292	2.67053	1.20502e-09	1.39782e-08	113.633	0.786765	0.0957203	0.393881
PWY-6545: pyrimidine deoxyribonucleotides de novo biosynthesis III	3170.69	-0.0817444	0.699039	0.998822	3068.23	-0.144763	0.583525	0.950176	3075.74	-0.345908	0.209845	0.999359	3085.68	-0.166573	0.621154	0.999644	3014.52	-0.436355	0.102878	0.197954	3129.72	-0.0253062	0.922315	0.995243	3092.35	-0.116808	0.613942	0.950449
PWY-6549: L-glutamine biosynthesis III	406.391	0.384338	0.189338	0.791638	391.165	0.899773	0.00907852	0.0820558	498.197	-1.10225	0.0321512	0.524235	388.048	0.247938	0.593921	0.999644	418.196	0.0849607	0.773868	0.863161	384.33	0.676784	0.0209919	0.152191	372.083	0.674767	0.0445122	0.203866
PWY-6572: chondroitin sulfate degradation I (bacterial)					108.157	-0.900515	0.259091	0.730425	109.447	-2.23686	0.0109019	0.376104	118.885	-2.04394	0.0171643	0.230298					112.611	-1.36762	0.0728354	0.344853
PWY-6588: pyruvate fermentation to acetone					115.915	1.94876	9.072e-05	0.00213192	111.371	1.10536	0.0597796	0.696432					109.822	1.56784	0.000641924	0.0027579
PWY-6590: superpathway of Clostridium acetobutylicum acidogenic fermentation	619.048	0.16237	0.430871	0.998822	620	-0.155016	0.645288	0.950176	662.129	-0.98672	0.0944301	0.801182	597.908	-0.582896	0.216335	0.708976	589.228	-1.90136	0.000733297	0.00304764	577.594	-0.158877	0.682648	0.990265	571.183	-0.5237	0.152734	0.52203
PWY-6595: superpathway of guanosine nucleotides degradation (plants)	147.911	0.835515	0.109741	0.658892	234.198	0.0337855	0.960738	0.991003	204.962	-1.24809	0.101788	0.803258	235.475	0.54683	0.360799	0.933102	230.455	-1.05811	0.0661567	0.137767	249.57	-0.923281	0.14125	0.518177	211.339	0.56704	0.278547	0.737708
PWY-6606: guanosine nucleotides degradation II	587.762	0.300252	0.097448	0.653475	679.15	0.253304	0.306267	0.808584	662.846	0.0825569	0.769154	0.999359	571.657	0.462688	0.0684777	0.481484	622.682	0.983892	5.07732e-07	3.36554e-06	581.167	0.314009	0.300317	0.757321	612.183	0.529712	0.0412245	0.192662
PWY-6608: guanosine nucleotides degradation III	1380.4	0.310906	0.0973236	0.653475	1493.88	0.538868	0.0288085	0.193429	1442.6	0.238146	0.354796	0.999359	1333.44	0.505092	0.0519316	0.447217	1333.27	1.0478	6.74632e-07	4.34763e-06	1286.16	0.682024	0.00445366	0.0645781	1443.81	0.397581	0.0754217	0.30301
PWY-6609: adenine and adenosine salvage III	12576	-0.0558279	0.803073	0.998822	11949.9	-0.0530717	0.85432	0.966528	11982	-0.0758516	0.802874	0.999359	12550	-0.109051	0.736651	0.999644	12026	-0.496839	0.0416498	0.0949292	12116.2	-0.105995	0.702674	0.990265	12035.8	-0.047502	0.849879	0.951095
PWY-6700: queuosine biosynthesis	12593	-0.0935308	0.669271	0.998822	11761.3	-0.136067	0.623496	0.950176	11950.7	-0.0422933	0.88929	0.999359	12307.3	-0.0761947	0.814229	0.999644	12111.1	-0.503449	0.0401023	0.0949292	12028.9	-0.101266	0.708911	0.990265	11965.6	-0.113995	0.639075	0.950449
PWY-6703: preQ0 biosynthesis	7044.81	-0.159984	0.452766	0.998822	7103.44	-0.477807	0.0857447	0.380189	7169.87	-0.330369	0.336629	0.999359	6983.88	-0.0626374	0.862667	0.999644	7221.34	-0.314859	0.205163	0.332959	7425.23	-0.44242	0.11588	0.448071	7446.23	-0.296579	0.27437	0.737708
PWY-6731: starch degradation III	116.622	0.935909	0.0448318	0.541334					125.765	0.00997847	0.988113	0.999359					121.337	2.4449	7.2753e-08	5.44474e-07
PWY-6737: starch degradation V	13261.1	-0.0307195	0.889053	0.998822	13171.1	-0.0602514	0.838621	0.966528	12606.1	0.0649011	0.833927	0.999359	13351.3	-0.307529	0.343361	0.908896	12809.9	-0.45751	0.0694174	0.14127	12583.7	-0.0975977	0.719809	0.990265	12402.8	-0.21187	0.401529	0.866886
PWY-6859: all-trans-farnesol biosynthesis	501.806	-0.614786	0.036694	0.541334	616.843	-0.619938	0.0614956	0.307305	554.218	-0.470666	0.298426	0.999359	585.843	-0.743226	0.0617842	0.461655	502.769	0.691643	0.0507574	0.11215	696.52	-0.690811	0.0178183	0.137795	657.268	-0.202555	0.489277	0.922828
PWY-6891: thiazole biosynthesis II (Bacillus)	294.677	0.409047	0.201576	0.820702	224.004	1.50538	0.00137602	0.0190215	385.483	-0.501998	0.253015	0.999359	217.431	1.24745	0.000892509	0.0334691	282.461	2.14584	3.7681e-11	8.12003e-10	241.583	0.887299	0.0176003	0.137795	253.666	1.11828	0.000557975	0.00637826
PWY-6892: thiazole biosynthesis I (E. coli)	3768.16	0.00133798	0.99526	0.998822	4780.69	-0.124488	0.661731	0.950176	4514.88	0.088529	0.783673	0.999359	4336.53	-0.489328	0.130442	0.626225	4430.84	0.161035	0.492034	0.659803	4470.61	-0.122016	0.633342	0.990265	4561.53	-0.273492	0.268025	0.737708
PWY-6895: superpathway of thiamin diphosphate biosynthesis II	1087.4	0.309677	0.382354	0.998822	834.117	1.16702	0.0198759	0.150672	1478.98	-0.943426	0.0507216	0.695185	848.467	1.09166	0.00534408	0.150302	1068.85	1.41778	3.45016e-06	1.95228e-05	911.327	0.608775	0.142061	0.518177	991.716	0.802099	0.0152027	0.0809631
PWY-6897: thiamin salvage II	6519.59	-0.0410174	0.839231	0.998822	6525.06	-0.202189	0.435253	0.950176	6382.92	-0.164131	0.581488	0.999359	6404.69	-0.0310354	0.922229	0.999644	6474.29	-0.263734	0.253666	0.384644	6456.6	-0.0434499	0.871234	0.995243	6486.4	-0.163045	0.516201	0.923515
PWY-6901: superpathway of glucose and xylose degradation	2266.63	-0.101153	0.518022	0.998822	2232	-0.018939	0.940159	0.986327	2241.49	-0.000178501	0.999359	0.999359	2225.71	0.119033	0.553578	0.999644	2213.6	0.399351	0.0173139	0.0483587	2250.03	0.14504	0.390353	0.852376	2254.53	0.251558	0.117015	0.4322
PWY-6936: seleno-amino acid biosynthesis	3576.67	-0.182709	0.285205	0.994913	3850.66	-0.135371	0.511187	0.950176	3564.72	0.177118	0.452764	0.999359	3595.97	-0.0240769	0.924653	0.999644	3567.73	0.428613	0.0189027	0.0509935	3974.91	-0.194725	0.288291	0.753486	3753.92	0.0407977	0.846765	0.951095
PWY-6969: TCA cycle V (2-oxoglutarate:ferredoxin oxidoreductase)	735.929	0.367694	0.190965	0.791638	671.127	0.91817	0.00661166	0.0647392	859.231	-0.714666	0.11652	0.84841	636.407	0.375877	0.389007	0.962603	713.441	0.702296	0.0175092	0.0483587	767.035	0.376462	0.204906	0.669551	685.815	0.5353	0.102455	0.391036
PWY-7111: pyruvate fermentation to isobutanol (engineered)	12904.3	-0.045677	0.81189	0.998822	12175.3	0.042123	0.865251	0.966528	12282.1	0.199143	0.471377	0.999359	12493.6	0.0780874	0.790302	0.999644	12374.8	-0.0153775	0.940652	0.979474	12536	0.0370714	0.882103	0.995243	12586.3	-0.180682	0.432488	0.868771
PWY-7115: C4 photosynthetic carbon assimilation cycle, NAD-ME type	248.446	0.692292	0.0924401	0.653475	193.26	0.490056	0.454125	0.950176	306.903	-0.964093	0.127135	0.871249	236.259	0.634992	0.308986	0.847829	243.422	1.35945	0.00098755	0.00369535	195.444	1.31283	0.00620819	0.0758053	173.406	1.31758	0.0219286	0.109166
PWY-7117: C4 photosynthetic carbon assimilation cycle, PEPCK type	435.782	0.451068	0.225008	0.855029	425.494	0.970095	0.0405737	0.242117	576.747	-0.20311	0.646704	0.999359	441.369	1.10143	0.0170113	0.230298	444.055	1.95797	4.78703e-08	3.82962e-07	390.144	1.12683	0.00336319	0.06002	360.501	1.29825	0.00352711	0.0237561
PWY-7184: pyrimidine deoxyribonucleotides de novo biosynthesis I	4223.97	-0.0761884	0.709011	0.998822	4288.34	-0.121034	0.642405	0.950176	4172.22	-0.150858	0.571796	0.999359	4311.1	0.0384712	0.902314	0.999644	4382	0.0200802	0.925299	0.97577	4368.92	-0.147356	0.54895	0.990265	4478.91	-0.0826177	0.723508	0.950449
PWY-7187: pyrimidine deoxyribonucleotides de novo biosynthesis II	5143.29	-0.00720872	0.971238	0.998822	5043.7	-0.0335427	0.895192	0.966528	5041.79	-0.1255	0.633142	0.999359	4949.43	0.0770965	0.800134	0.999644	5083.4	-0.104264	0.626299	0.756778	4966.14	-0.0556271	0.821966	0.995243	5101.73	0.011746	0.957951	0.975466
PWY-7196: superpathway of pyrimidine ribonucleosides salvage	269.097	-0.649633	0.205549	0.822197	244.834	0.173038	0.799755	0.966528	150.845	1.6689	0.0155844	0.376104	164.481	0.953974	0.262419	0.762199	218.106	0.0974777	0.864076	0.925887	179.511	0.26024	0.712049	0.990265	170.323	0.0820257	0.908654	0.958902
PWY-7197: pyrimidine deoxyribonucleotide phosphorylation	2861.45	-0.0661658	0.751	0.998822	2884.43	-0.102709	0.696535	0.950176	2803.22	-0.186477	0.491558	0.999359	2895.86	0.0500632	0.874284	0.999644	2957.73	0.00858586	0.96832	0.985308	2933.29	-0.129528	0.606339	0.990265	2991.25	-0.0712243	0.762922	0.950449
PWY-7198: pyrimidine deoxyribonucleotides de novo biosynthesis IV	812.041	0.0435041	0.852255	0.998822	764.419	-0.0272377	0.92901	0.983412	734.324	0.0179712	0.958808	0.999359	787.35	0.0354003	0.932707	0.999644	716.922	0.0691035	0.80407	0.884095	633.082	0.251797	0.456995	0.904177	627.309	0.0225517	0.943885	0.975466
PWY-7199: pyrimidine deoxyribonucleosides salvage	10057	0.0167385	0.941595	0.998822	9879.83	-0.138611	0.637019	0.950176	10042.6	-0.127485	0.680548	0.999359	10186.7	-0.124169	0.706658	0.999644	10026.5	-0.56084	0.0305848	0.0756241	9999.41	-0.124121	0.661874	0.990265	10066.4	-0.0612811	0.811625	0.951095
PWY-7208: superpathway of pyrimidine nucleobases salvage	3940.12	-0.0731879	0.720655	0.998822	3888.13	-0.073496	0.778173	0.966528	3886.48	-0.163529	0.545464	0.999359	3966.58	0.0791224	0.798074	0.999644	3992.95	0.0121904	0.955297	0.984671	4037	-0.117899	0.631223	0.990265	4119.92	-0.103249	0.653561	0.950449
PWY-7211: superpathway of pyrimidine deoxyribonucleotides de novo biosynthesis	717.241	-0.342717	0.366339	0.998822	924.815	-0.361351	0.39077	0.909218	783.24	0.425092	0.418161	0.999359	994.651	-0.14372	0.718242	0.999644	738.774	0.512115	0.121748	0.224172	654.037	0.466988	0.259577	0.749042	617.132	0.0898502	0.85693	0.951095
PWY-7219: adenosine ribonucleotides de novo biosynthesis	14499.1	0.00115746	0.995712	0.998822	13626.1	-0.0455911	0.870959	0.966528	13541.6	-0.0280743	0.925504	0.999359	14086	-0.0136266	0.966969	0.999644	13812.9	-0.397642	0.0832462	0.166492	13627.9	-0.0296208	0.913475	0.995243	13700.3	-0.0460676	0.852031	0.951095
PWY-7220: adenosine deoxyribonucleotides de novo biosynthesis II	6177.31	0.00498842	0.979518	0.998822	6100.67	0.0883854	0.711621	0.950176	6226.03	-0.00111337	0.996683	0.999359	5936.95	0.35573	0.242639	0.735216	6338.01	0.0956823	0.653668	0.770346	5898.28	0.0266072	0.914122	0.995243	6320.34	0.09163	0.679613	0.950449
PWY-7221: guanosine ribonucleotides de novo biosynthesis	14177.7	-0.0362036	0.868057	0.998822	13244.2	-0.0520159	0.852075	0.966528	13511.3	-0.08209	0.783622	0.999359	13828.2	-0.0183738	0.955023	0.999644	13616	-0.42958	0.0803493	0.162096	13463.7	-0.106399	0.696679	0.990265	13579.8	-0.0434618	0.86133	0.951095
PWY-7222: guanosine deoxyribonucleotides de novo biosynthesis II	6177.31	0.00498842	0.979518	0.998822	6100.67	0.0883854	0.711621	0.950176	6226.03	-0.00111337	0.996683	0.999359	5936.95	0.35573	0.242639	0.735216	6338.01	0.0956823	0.653668	0.770346	5898.28	0.0266072	0.914122	0.995243	6320.34	0.09163	0.679613	0.950449
PWY-7228: superpathway of guanosine nucleotides de novo biosynthesis I	5652.25	-0.136897	0.511522	0.998822	5805.5	-0.205634	0.439442	0.950176	5596.66	-0.179444	0.518761	0.999359	5858.13	0.0640723	0.845825	0.999644	5911.96	0.0702877	0.757809	0.855903	5953.5	-0.214661	0.384593	0.852376	6233.78	-0.160453	0.511232	0.922828
PWY-7229: superpathway of adenosine nucleotides de novo biosynthesis I	9363.83	0.0228273	0.907459	0.998822	9283.26	-0.0262977	0.914775	0.972724	9309.16	-0.0537516	0.846384	0.999359	9195.3	0.122342	0.677753	0.999644	9353.07	-0.155147	0.475835	0.645578	9092.94	-0.0064041	0.97944	0.998048	9365.1	0.0423763	0.851016	0.951095
PWY-7234: inosine-5'-phosphate biosynthesis III	4584.67	0.339217	0.141092	0.701581	4953.8	-0.137747	0.6777	0.950176	5347.31	-0.22801	0.559614	0.999359	5018.41	-0.0527287	0.876719	0.999644	5207.38	-0.367185	0.137326	0.243203	4538.11	0.143792	0.628703	0.990265	4827.78	0.0029286	0.992008	0.992008
PWY-7237: myo-, chiro- and scillo-inositol degradation	464.523	0.675589	0.455579	0.998822	885.602	0.701043	0.515499	0.950176	508.448	3.19103	0.000565942	0.0329661	493.867	1.0822	0.382182	0.962603	522.808	-0.176219	0.866023	0.925887	873.63	0.440207	0.652176	0.990265	888.217	1.498	0.0929986	0.367184
PWY-724: superpathway of L-lysine, L-threonine and L-methionine biosynthesis II	8950.26	0.00757481	0.970273	0.998822	8893.82	-0.0342137	0.894275	0.966528	8859.21	0.0958708	0.727665	0.999359	8921.54	-0.0833103	0.773136	0.999644	9008.65	-0.299335	0.179519	0.297488	8878.85	-0.0615397	0.809538	0.995243	8929.92	-0.0770475	0.746256	0.950449
PWY-7242: D-fructuronate degradation	1400.84	0.128534	0.554922	0.998822	1374.44	0.316826	0.261088	0.730425	1389.25	0.192838	0.498667	0.999359	1358.98	0.0509222	0.863308	0.999644	1395.61	0.136869	0.519347	0.676902	1370.99	0.156974	0.570709	0.990265	1427.39	0.0234526	0.921168	0.9634
PWY-7282: 4-amino-2-methyl-5-phosphomethylpyrimidine biosynthesis (yeast)	3773.57	-0.25024	0.27377	0.994913	4611.63	-0.362975	0.158252	0.552396	4231.9	-0.384652	0.385587	0.999359	4116.46	-0.296711	0.288566	0.811591	3795.35	0.163587	0.556241	0.709055	4437.94	-0.29078	0.24674	0.726653	4476.78	-0.243827	0.317917	0.769948
PWY-7323: superpathway of GDP-mannose-derived O-antigen building blocks biosynthesis	1625.81	-0.266235	0.288001	0.994913	2134	-0.173532	0.47659	0.950176	1836.71	-0.400789	0.356041	0.999359	1919.35	-0.666162	0.0328587	0.352057	1699.9	0.014922	0.96345	0.984671	2127.52	-0.5432	0.0161738	0.137795	2132.58	-0.274836	0.251945	0.703602
PWY-7328: superpathway of UDP-glucose-derived O-antigen building blocks biosynthesis	175.797	0.717161	0.0811045	0.616394	134.276	1.1023	0.0842764	0.380189	141.621	0.478709	0.462734	0.999359	134.399	1.43815	0.0173506	0.230298	155.256	1.90702	3.19206e-05	0.000168308	131.702	1.43963	0.00611005	0.0758053	128.911	1.15268	0.0527746	0.228026
PWY-7332: superpathway of UDP-N-acetylglucosamine-derived O-antigen building blocks biosynthesis					142.225	0.961469	0.34874	0.862672	188.482	0.0255637	0.981265	0.999359	185.588	-0.184468	0.868606	0.999644	140.479	-0.778564	0.40971	0.57959	251.094	-0.206689	0.815805	0.995243	187.811	-0.332632	0.733281	0.950449
PWY-7357: thiamin formation from pyrithiamine and oxythiamine (yeast)	5780.2	-0.0195166	0.92268	0.998822	5656.38	-0.115543	0.658823	0.950176	5483.5	-0.0967477	0.740834	0.999359	5535.09	0.0677328	0.83174	0.999644	5572.42	-0.219579	0.331082	0.480069	5556.33	0.0366702	0.890193	0.995243	5513.42	-0.136599	0.58014	0.950449
PWY-7383: anaerobic energy metabolism (invertebrates, cytosol)	2056.52	0.418575	0.12439	0.675258	1855.01	-0.0908376	0.857444	0.966528	2024.97	-0.614431	0.307237	0.999359	1910.4	-0.374083	0.529484	0.999644	1819.44	-1.85629	0.000860703	0.00332805	1750.46	0.334329	0.349777	0.828044	1695.05	0.0936944	0.808091	0.951095
PWY-7388: octanoyl-[acyl-carrier protein] biosynthesis (mitochondria, yeast)	2109.36	0.0843015	0.624839	0.998822	2576.26	0.179523	0.482448	0.950176	2488.61	0.151044	0.63269	0.999359	2526.16	-0.473335	0.179275	0.630263	2475.55	0.687328	0.000943926	0.00359001	2506.98	-0.0288511	0.880403	0.995243	2141.49	0.288671	0.200696	0.612793
PWY-7400: L-arginine biosynthesis IV (archaebacteria)	8051.6	0.120907	0.551598	0.998822	7297.94	0.299825	0.270889	0.731712	7451.81	0.0579416	0.83288	0.999359	7550.31	0.0960796	0.760217	0.999644	7333.06	-0.256874	0.25761	0.385585	7088.5	0.261842	0.314231	0.767386	7043.42	-0.0118004	0.960011	0.975466
PWY-7456: mannan degradation	1833.07	-0.053086	0.815171	0.998822	2251.48	-0.201763	0.504243	0.950176	1937.82	-0.747895	0.175087	0.999359	1965.43	-0.641142	0.150454	0.630263	1991.49	-0.818117	0.0156796	0.0449094	2076.87	-0.740885	0.0587245	0.316839	2173.94	-0.397316	0.132707	0.467537
PWY-7539: 6-hydroxymethyl-dihydropterin diphosphate biosynthesis III (Chlamydia)	4893.84	-0.119442	0.631888	0.998822	5704.37	-0.418239	0.156887	0.552396	5308.72	-0.509469	0.196772	0.999359	5413.08	-0.133113	0.703424	0.999644	5305.23	-0.125125	0.625106	0.756778	5731.71	-0.353959	0.239218	0.720761	5573.91	-0.225251	0.404886	0.866886
PWY-7663: gondoate biosynthesis (anaerobic)	8086.45	-0.112296	0.571814	0.998822	8523.6	-0.175729	0.492097	0.950176	7881.43	0.0403309	0.888788	0.999359	7947.76	0.0288166	0.922094	0.999644	8226.92	0.00166554	0.994069	0.998373	8452.62	-0.182625	0.462495	0.904177	8658.15	-0.19304	0.427584	0.866886
PWY-7664: oleate biosynthesis IV (anaerobic)	2587.04	0.0836885	0.619518	0.998822	3113.18	0.122481	0.632209	0.950176	2984.17	0.0793627	0.801075	0.999359	3034.89	-0.485985	0.171687	0.630263	2970.2	0.481734	0.0149834	0.043452	2999.5	-0.0749541	0.695311	0.990265	2600.05	0.224594	0.319411	0.769948
PWY-841: superpathway of purine nucleotides de novo biosynthesis I	6938.54	-0.0845945	0.672519	0.998822	7013.39	-0.158409	0.541939	0.950176	6858.21	-0.149779	0.583113	0.999359	7020.13	0.0340096	0.912446	0.999644	7090.94	-0.11499	0.600271	0.73684	7101.46	-0.153439	0.534121	0.983461	7320.98	-0.124439	0.595325	0.950449
PWY0-1061: superpathway of L-alanine biosynthesis	505.445	0.653666	0.0733097	0.583801	314.376	0.459391	0.496451	0.950176	514.606	-0.914057	0.153264	0.965149	390.503	0.638367	0.354992	0.928757	478.578	1.16822	0.0018926	0.00665667	378.922	1.13407	0.016812	0.137795	313.066	1.10358	0.0663921	0.271496
PWY0-1241: ADP-L-glycero-&beta;-D-manno-heptose biosynthesis	922.496	-0.310692	0.140676	0.701581	846.274	-0.0413256	0.882447	0.966528	1042.72	-0.644394	0.0962794	0.801182	935.552	-0.0970931	0.745402	0.999644	939.396	0.42417	0.0517215	0.113202	864.366	-0.143902	0.597569	0.990265	744.874	0.246696	0.328935	0.776557
PWY0-1261: anhydromuropeptides recycling	3829.59	-0.00264521	0.988213	0.998822	3996.34	-0.134652	0.654783	0.950176	4168.25	-0.378745	0.245381	0.999359	4060.16	-0.113099	0.653286	0.999644	4205.47	-0.0222915	0.904886	0.958601	3949.94	0.035678	0.874109	0.995243	3811.97	0.0646054	0.750931	0.950449
PWY0-1296: purine ribonucleosides degradation	6154.59	-0.017276	0.939181	0.998822	5503.23	0.167139	0.556982	0.950176	5517.05	-0.226363	0.446648	0.999359	5679.01	0.000145857	0.999644	0.999644	5538.46	-0.269356	0.229345	0.359514	5399.46	0.287813	0.281666	0.753486	5266.38	0.172269	0.478047	0.917299
PWY0-1297: superpathway of purine deoxyribonucleosides degradation	193.454	0.333414	0.421155	0.998822	171.004	1.99686	1.09556e-05	0.000643642	111.532	2.23431	0.000215904	0.0167685	196.008	1.50382	0.00529245	0.150302	182.496	2.82168	1.81363e-13	8.41526e-12	169.582	1.20712	0.00859818	0.0949894	168.516	1.82577	0.000141429	0.00335257
PWY0-1298: superpathway of pyrimidine deoxyribonucleosides degradation	170.754	0.502231	0.185887	0.791638	155.546	1.79994	1.66662e-05	0.000652622	114.744	1.17939	0.0573025	0.696432	122.896	1.21169	0.0458596	0.41897	152.085	2.73343	1.73679e-12	5.75623e-11	122.743	1.69251	0.000298913	0.0162234	115.792	2.15769	1.86097e-06	0.000258152
PWY0-1319: CDP-diacylglycerol biosynthesis II	9202.09	-0.0945606	0.648805	0.998822	8923.94	-0.0775333	0.778634	0.966528	8625.11	0.0141713	0.961919	0.999359	9150.84	-0.0924642	0.770169	0.999644	8982.83	-0.220535	0.32813	0.478881	9238.3	-0.113204	0.658654	0.990265	9205.76	-0.194767	0.427481	0.866886
PWY0-1479: tRNA processing	884.828	-0.00663909	0.980055	0.998822	751.516	0.544463	0.116242	0.4878	935.532	-1.37698	0.0186806	0.39569	794.681	0.467423	0.157669	0.630263	847.365	0.848677	0.0075077	0.0238601	679.15	0.950689	0.00368887	0.0611299	647.692	1.04076	0.00272777	0.0202375
PWY0-1586: peptidoglycan maturation (meso-diaminopimelate containing)	7689.39	-0.163211	0.368853	0.998822	7829.59	-0.0271209	0.904835	0.966528	7622.72	0.0782041	0.775934	0.999359	7564.05	-0.0557817	0.835493	0.999644	7749.06	0.375869	0.0621685	0.132322	7917.65	0.0232214	0.9189	0.995243	7593.26	-0.015464	0.937944	0.975466
PWY0-162: superpathway of pyrimidine ribonucleotides de novo biosynthesis	5435.69	-0.0172443	0.933262	0.998822	5284.22	-0.133644	0.617331	0.950176	5592.94	-0.106619	0.70222	0.999359	5607.93	-0.00531177	0.986746	0.999644	5757.73	-0.120214	0.58724	0.73019	5409.74	-0.122386	0.642881	0.990265	5582.52	-0.0691674	0.780001	0.950449
PWY0-166: superpathway of pyrimidine deoxyribonucleotides de novo biosynthesis (E. coli)	5491.05	-0.00973701	0.961318	0.998822	5425.56	-0.0364076	0.886964	0.966528	5418.01	-0.138412	0.597925	0.999359	5471.86	0.039269	0.897651	0.999644	5570.24	-0.136735	0.526261	0.682081	5400.62	-0.0777534	0.75148	0.990265	5518.87	-0.00444066	0.984339	0.988656
PWY0-781: aspartate superpathway	342.879	0.815408	0.0483102	0.550736	309.384	0.819879	0.159651	0.552396	401.688	-0.102338	0.869961	0.999359	295.682	1.01487	0.115146	0.610944	327.681	2.27465	1.84799e-08	1.71494e-07	249.686	1.03707	0.0721441	0.344853	215.056	1.8459	0.000584906	0.00637826
PWY0-845: superpathway of pyridoxal 5'-phosphate biosynthesis and salvage	3127.73	-0.38203	0.148337	0.703706	4071.16	-0.37548	0.192293	0.630485	3698.72	-0.19295	0.673523	0.999359	3621.05	-0.531292	0.109176	0.610944	3348.67	0.334485	0.24133	0.370785	3958.99	-0.43397	0.0906351	0.393881	4005.19	-0.284648	0.283284	0.737708
PWY0-862: (5Z)-dodec-5-enoate biosynthesis	2361.94	0.082643	0.622618	0.998822	2836.93	0.141992	0.585705	0.950176	2728.98	0.0869256	0.784611	0.999359	2778.08	-0.492523	0.165331	0.630263	2712.93	0.508024	0.0113813	0.0346638	2730.15	-0.0665764	0.730057	0.990265	2377.83	0.230705	0.302742	0.761846
PWY4FS-7: phosphatidylglycerol biosynthesis I (plastidic)	2536.84	-0.0503425	0.778549	0.998822	2472.49	0.154496	0.487459	0.950176	2442.96	-0.23027	0.321802	0.999359	2493.36	0.0717356	0.76873	0.999644	2407.59	0.390091	0.0279614	0.0705114	2463.25	0.257883	0.228487	0.706786	2376.17	0.121643	0.511743	0.922828
PWY4FS-8: phosphatidylglycerol biosynthesis II (non-plastidic)	2536.84	-0.0503425	0.778549	0.998822	2472.49	0.154444	0.487603	0.950176	2442.96	-0.23027	0.321802	0.999359	2493.33	0.0714161	0.769685	0.999644	2407.58	0.390093	0.0279604	0.0705114	2463.25	0.257883	0.228487	0.706786	2376.17	0.121631	0.511787	0.922828
PWY66-399: gluconeogenesis III	1886.48	0.0309278	0.880892	0.998822	1659.96	-0.236772	0.581833	0.950176	1716.07	-0.654428	0.226047	0.999359	1613.8	-0.303796	0.536918	0.999644	1681.83	-1.62808	0.00156471	0.00567208	1632.21	-0.185082	0.638928	0.990265	1612.5	0.0833729	0.781987	0.950449
PWY66-400: glycolysis VI (metazoan)	2756.6	0.0137692	0.93333	0.998822	2445.21	0.348785	0.0550603	0.287127	2469.42	0.14683	0.531568	0.999359	2495.96	0.460992	0.0363133	0.371386	2591.66	0.679974	5.11645e-05	0.000247295	2544.17	0.313259	0.0791707	0.360149	2574.44	0.443991	0.0181921	0.0946818
PWY66-409: superpathway of purine nucleotide salvage	196.323	-0.531521	0.397072	0.998822	183.762	1.68769	0.0139586	0.113113	115.056	2.23402	0.00358937	0.167265	225.981	1.10209	0.156054	0.630263	224.506	2.56425	2.86071e-07	1.95201e-06	179.203	1.1552	0.0671641	0.331533	177.26	1.89081	0.00347858	0.0237561
PWY66-422: D-galactose degradation V (Leloir pathway)	3416.28	0.0233588	0.900014	0.998822	3129.63	0.257143	0.313111	0.808584	3163.06	-0.0157355	0.95196	0.999359	3326.73	-0.000244294	0.999238	0.999644	3041.8	0.0526696	0.788087	0.874815	3188.64	0.222784	0.339137	0.811132	3175.5	0.0776001	0.711164	0.950449
PWYG-321: mycolate biosynthesis	2641.35	0.0842562	0.61996	0.998822	3195.22	0.147618	0.564069	0.950176	3060.64	-0.296484	0.534213	0.999359	3108.73	-0.856447	0.080824	0.531496	3046.62	0.249522	0.414551	0.582883	3071.41	-0.0517476	0.786335	0.995243	2660.17	0.233389	0.302631	0.761846
PYRIDNUCSAL-PWY: NAD salvage pathway I	121.89	0.394172	0.557118	0.998822	127.232	1.16369	0.154014	0.552396	173.612	0.860513	0.261191	0.999359	168.907	0.702305	0.40477	0.98723	126.548	2.49684	4.35612e-05	0.000215025	174.838	0.55877	0.44321	0.901971	126.099	2.46733	0.000521534	0.00637826
PYRIDNUCSYN-PWY: NAD biosynthesis I (from aspartate)	8022.08	-0.0131163	0.951124	0.998822	8018.57	-0.190927	0.484804	0.950176	7920.3	-0.00703306	0.981176	0.999359	8029.23	-0.111431	0.739243	0.999644	8103.36	-0.273024	0.247853	0.378302	8136.5	-0.170166	0.532334	0.983461	8289.15	-0.138877	0.590321	0.950449
PYRIDOXSYN-PWY: pyridoxal 5'-phosphate biosynthesis I	3084.35	-0.395527	0.152846	0.703706	4079.09	-0.397259	0.206091	0.64947	3730.19	0.00753123	0.984895	0.999359	3578.99	-0.629985	0.0826771	0.531496	3359.15	0.338381	0.255694	0.385202	3997.05	-0.520725	0.0571133	0.315483	4016.5	-0.338196	0.234237	0.670504
RHAMCAT-PWY: L-rhamnose degradation I	2639.56	-0.16026	0.450874	0.998822	3095.11	-0.332332	0.218262	0.666123	2838.41	-0.0434484	0.890518	0.999359	3059.37	-0.517791	0.0722084	0.49233	2838.06	0.355021	0.103243	0.197954	2958.5	-0.0263612	0.912264	0.995243	2895.8	-0.177256	0.441627	0.879414
RIBOSYN2-PWY: flavin biosynthesis I (bacteria and plants)	9230.9	-0.134671	0.524554	0.998822	8641.51	-0.150514	0.578001	0.950176	8545.39	-0.193645	0.524607	0.999359	8750.07	0.0178974	0.957823	0.999644	8745.48	-0.368941	0.123406	0.224482	9002.13	-0.152022	0.590799	0.990265	8974.73	-0.124664	0.632876	0.950449
SALVADEHYPOX-PWY: adenosine nucleotides degradation II	864.311	0.448461	0.0220964	0.419832	870.766	1.0297	7.97812e-05	0.00208318	941.469	-0.335175	0.439219	0.999359	749.839	0.935259	0.000475142	0.028995	876.624	1.00275	0.000137493	0.000625458	804.374	0.848164	0.00128598	0.0335778	823.023	0.827759	0.000400407	0.00539372
SER-GLYSYN-PWY: superpathway of L-serine and glycine biosynthesis I	6372.87	-0.0200609	0.919826	0.998822	7078.55	-0.090103	0.742749	0.966528	6654.68	0.333104	0.246354	0.999359	6660.73	-0.100605	0.731309	0.999644	6734.02	-0.0854006	0.693917	0.813074	6738.55	-0.158694	0.515336	0.979984	7026.86	-0.137959	0.577649	0.950449
SO4ASSIM-PWY: sulfate reduction I (assimilatory)																					100.381	1.37304	0.0316076	0.203693
SULFATE-CYS-PWY: superpathway of sulfate assimilation and cysteine biosynthesis	133.913	0.822143	0.144624	0.701581	126.215	1.58916	0.0412702	0.242117									114.222	3.80132	2.0863e-11	5.37802e-10	162.309	1.37945	0.0401504	0.238843	116.993	2.93333	3.70726e-06	0.000258152
TCA: TCA cycle I (prokaryotic)	1047.28	0.469013	0.0625344	0.570314	972.891	0.860144	0.00859062	0.0807518	1221.8	0.261152	0.261177	0.999359	935.665	0.517379	0.165692	0.630263	1143.57	0.927906	3.06699e-05	0.000165475	1093.87	0.651094	0.000941585	0.0312068	943.712	0.662194	0.0462888	0.20525
TEICHOICACID-PWY: teichoic acid (poly-glycerol) biosynthesis	255.894	-0.698651	0.0916276	0.653475	310.049	-0.46625	0.310096	0.808584	194.653	-0.938474	0.195227	0.999359	289.323	-1.41199	0.0449925	0.41897	219.221	-0.338215	0.550491	0.705601	319.107	-1.57263	0.00313723	0.06002	262.074	-0.981275	0.121282	0.44085
THISYN-PWY: superpathway of thiamin diphosphate biosynthesis I	6476.79	0.0130649	0.948975	0.998822	7106.08	-0.201776	0.447152	0.950176	7128.2	-0.205633	0.49654	0.999359	6715.34	-0.248474	0.412443	0.98723	7066.47	-0.197369	0.393436	0.566938	6925.73	-0.07905	0.761907	0.990265	7080.5	-0.193865	0.427765	0.866886
THISYNARA-PWY: superpathway of thiamin diphosphate biosynthesis III (eukaryotes)	5109.48	-0.261891	0.218384	0.843923	5503.06	-0.348988	0.19317	0.630485	5313.4	-0.0693783	0.825724	0.999359	5219.94	-0.16317	0.614621	0.999644	5462.4	-0.151125	0.512833	0.676008	5671.45	-0.329924	0.217923	0.702197	5658.4	-0.340092	0.193781	0.607889
THRESYN-PWY: superpathway of L-threonine biosynthesis	7812.34	-0.0380222	0.846891	0.998822	8135.64	-0.104372	0.673749	0.950176	8104.66	0.100107	0.709896	0.999359	8137.44	-0.15228	0.590442	0.999644	8133.6	-0.142653	0.494852	0.659803	8240.03	-0.132079	0.584248	0.990265	8141.07	-0.0465292	0.837873	0.951095
TRNA-CHARGING-PWY: tRNA charging	14286.2	0.000318056	0.998822	0.998822	13534.8	-0.0346157	0.902175	0.966528	13790.3	-0.0226928	0.939729	0.999359	13987.8	-0.0425867	0.896586	0.999644	13890.3	-0.50046	0.0409344	0.0949292	13583.9	-0.0477673	0.860322	0.995243	13747.6	-0.0377096	0.878122	0.951095
TRPSYN-PWY: L-tryptophan biosynthesis	4134.58	-0.200218	0.258068	0.964582	3807.27	-0.134876	0.524214	0.950176	3998.4	-0.247127	0.316114	0.999359	4054.73	0.0193932	0.942827	0.999644	4001.47	-0.0359126	0.849473	0.920924	4055.49	-0.0396586	0.860096	0.995243	3943.99	-0.0558558	0.780111	0.950449
UDPNAGSYN-PWY: UDP-N-acetyl-D-glucosamine biosynthesis I	3186.7	0.0691458	0.693448	0.998822	2893.22	0.29631	0.21156	0.654167	3135.1	0.0431205	0.863329	0.999359	3082.98	0.112084	0.664643	0.999644	3174.01	0.0518315	0.792363	0.875372	2857.84	0.283914	0.226583	0.706786	2756.62	0.311399	0.123504	0.441912
VALSYN-PWY: L-valine biosynthesis	12944.2	-0.0487394	0.800652	0.998822	12263.2	0.0328957	0.895416	0.966528	12306.7	0.18669	0.503805	0.999359	12518.8	0.0588252	0.842064	0.999644	12435.3	-0.0662541	0.752422	0.855903	12567.6	0.00647009	0.979629	0.998048	12665.5	-0.171406	0.455596	0.891722
